# Supplementary material for: Identification of Nutritional Ingredients and Medicinal Components of Pueraria lobata and Its Varieties Using UPLC-MS/MS-Based Metabolomics
Source: Molecules. 2021 Oct 30;26(21):6587. doi: 10.3390/molecules26216587 (PMC8588241; doi:10.3390/molecules26216587)
Supplement: Supplementary file 1 [file molecules-26-06587-s001.zip]

Archive with 2 entries (2 files):
- spp Figure.pdf
- spp Table.xlsx
