# Supplementary material for: Identification of Nutritional Ingredients and Medicinal Components of Pueraria lobata and Its Varieties Using UPLC-MS/MS-Based Metabolomics
Source: Molecules. 2021 Oct 30;26(21):6587. doi: 10.3390/molecules26216587 (PMC8588241; doi:10.3390/molecules26216587)
Supplement: Supplementary file 1 [file molecules-26-06587-s001.zip › spp Table.xlsx]

## Sheet: Supplementary Table 1
Supplementary Table S1. Widely targeted UPLC-MS/MS based metabolite profiling of P. lobata, P. lobata var. thomsonii and P. lobata var. montana.
Index	Q1 (Da)	Q3 (Da)	Molecular Weight (Da)	Formula	Ionization model	Compounds	Class	PL-1	PL-2	PL-3	PT-1	PT-2	PT-3	PM-1	PM-2	PM-3
pmb1096	118.07	91	117.058	C8H7N	[M+H]+	Indole	Alkaloids	95321	172600	156660	118940	125590	101600	44490	114860	139270
mws0191	118.09	59	117.079	C5H11NO2	[M+H]+	Betaine	Alkaloids	67566	69195	94835	109490	130070	81564	139400	66268	87820
pmp001287	120.08	103.05	119.073	C8H9N	[M+H]+	N-Benzylmethylene isomethylamine	Alkaloids	13586000	16938000	14248000	8777100	6420200	14297000	6541800	20494000	17300000
pmp001198	132.1	57.1	131.095	C6H13NO2	[M+H]+	6-Deoxyfagomine	Alkaloids	2488700	6373000	3484400	4247800	2703500	3122600	2000700	5918200	4845400
HJKP000649	136.07	91.05	135.068	C8H9NO	[M+H]+	N-benzylformamide	Alkaloids	3054000	3396500	1641500	1112600	1310600	1086100	1823900	4838900	4003300
pme2268	138.05	94.07	137.048	C7H7NO2	[M+H]+	Trigonelline	Alkaloids	48800000	27036000	48631000	59145000	56892000	55986000	6125300	5594700	11609000
mws0103	146.06	91	145.053	C9H7NO	[M+H]+	Indole-3-carboxaldehyde	Alkaloids	47725	91280	98100	30669	42146	50868	59402	78556	117130
MA10074217	144.05	115.04	145.053	C9H7NO	[M-H]-	4-Hydroxyquinoline	Alkaloids	8518.4	11051	18425	5313.8	7943.9	8214	9462.8	9678.4	13749
mws0005	161.11	144	160.1	C10H12N2	[M+H]+	Tryptamine	Alkaloids	7597.4	51161	37455	3887.3	7683	7177.4	26247	118830	149110
mws1417	160.04	116	161.048	C9H7NO2	[M-H]-	Indole-3-carboxylic acid	Alkaloids	27778	31160	51145	16518	21065	30001	29179	29099	29306
pme2244	190.09	118.07	189.07	C11H11NO2	[M+H]+	3-Indolepropionic acid	Alkaloids	14932	29699	29130	21512	18415	17742	8349.3	24895	24399
mws0018	203.22	83	202.216	C10H26N4	[M+H]+	Spermine	Alkaloids	31609000	34178000	34217000	26842000	28637000	25922000	31617000	38857000	40448000
Smjp001258	219.11	132.08	218.105	C12H14N2O2	[M+H]+	Abrine	Alkaloids	915900	473090	1211700	513470	172690	223120	1227800	3229200	3981800
Hmcp002354	227.13	121.01	226.114	C14H14N2O	[M+H]+	Crenatine	Alkaloids	9	7716.9	9	17248	22379	18555	9	9	74807
pmb0490	235.14	147.04	234.137	C13H18N2O2	[M+H]+	p-Coumaroylputrescine	Alkaloids	9	9	9	9	9	9	1828300	2578900	851920
Smjp001498	247.14	146.06	246.136	C14H18N2O2	[M+H]+	Hypaphorine	Alkaloids	7271400	18722000	28605000	4137200	1801200	3504200	25301000	28516000	38255000
Lmhp002772	249.16	147.04	248.152	C14H20N2O2	[M+H]+	p-Coumaroylcadaverine	Alkaloids	209220	565240	852790	125380	50612	103430	661890	764110	1199000
mws1108	249.2	150	248.189	C15H24N2O	[M+H]+	Sophoridine	Alkaloids	20727	33519	37794	42858	42902	27878	5593.8	4483.5	7278.4
pmp000628	261.16	243.15	260.152	C15H20N2O2	[M+H]+	9α-Hydroxysophoramine	Alkaloids	109960	85587	61616	117070	70818	57319	40884	75493	74803
Lmlp003161	265.15	177.06	264.147	C14H20N2O3	[M+H]+	N-Feruloylputrescine	Alkaloids	9	9	9	9	9	9	329200	263660	150810
mws0983	326.31	62.06	325.298	C20H39NO2	[M+H]+	N-Oleoylethanolamine	Alkaloids	288180	305250	122710	495770	289050	115020	70662	143960	143970
pmb2211	343.3	240.7	342.288	C19H38N2O3	[M+H]+	Cocamidopropyl betaine	Alkaloids	27911	19113	29819	30002	19556	25597	18086	22868	50193
pmb1912	474.17	327	473.166	C20H23N7O7	[M+H]+	10-Formyltetrahydrofuran	Alkaloids	1973600	2818100	2652800	1445800	1519400	889700	639250	1280300	2081500
pmp001275	672.42	331.29	671.409	C31H61O14N	[M+H]+	3-Hydroxypropyl palmitate glc-glucosamine	Alkaloids	27656000	2148800	10355000	14464000	11437000	33980000	16132000	19312000	25140000
ML10198895	88.04	88.04	89.048	C3H7NO2	[M-H]-	N-Methylglycine	Amino acids and derivatives	9972.2	4357.7	11139	5423.2	7846.5	11585	3689.2	4042.6	4744.3
pme3017	104.07	58	103.063	C4H9NO2	[M+H]+	2-Aminoisobutyric acid	Amino acids and derivatives	2359200	3611300	3403800	2412300	3193800	2152800	2991100	3108500	3372900
pme3033	104.07	86	103.063	C4H9NO2	[M+H]+	N,N-Dimethylglycine	Amino acids and derivatives	457250	851680	1092600	324120	383130	425050	3006500	2214400	5317900
pme0010	106	60	105.043	C3H7NO3	[M+H]+	L-Serine	Amino acids and derivatives	102270	169880	181180	131560	188690	124190	395420	221310	195160
pme2122	112.09	95	111.08	C5H9N3	[M+H]+	Histamine	Amino acids and derivatives	15412	38298	47908	35799	25476	30088	192610	9	9
pme0006	116.07	70.1	115.063	C5H9NO2	[M+H]+	L-Proline	Amino acids and derivatives	2072900	2111700	1270600	3586700	3223800	5227500	1785300	3260500	2598700
mws0256	118.09	72.1	117.079	C5H11NO2	[M+H]+	L-Valine	Amino acids and derivatives	5049400	13719000	6282800	6192200	4452700	5386400	4239200	12201000	9501100
pme0120	118.09	101	117.079	C5H11NO2	[M+H]+	5-Aminovaleric acid	Amino acids and derivatives	6272.3	16394	8438.9	6088.5	6467.5	4514.7	208680	164230	229860
mws0230	120.07	74	119.058	C4H9NO3	[M+H]+	L-Threonine	Amino acids and derivatives	545190	1041600	717150	713970	571520	344790	1716700	964640	863800
pme0195	120.02	62	121.02	C3H7NO2S	[M-H]-	L-Cysteine	Amino acids and derivatives	3824.4	8544.5	9503.5	10521	12849	9207.3	5822.3	11786	8463.9
ML10181668	130.09	84.08	129.079	C6H11NO2	[M+H]+	Cycloleucine	Amino acids and derivatives	6601100	3273000	4940300	3828000	4398500	4945900	549020	1034800	1347500
Rfmb319	130.09	84.08	129.079	C6H11NO2	[M+H]+	Pipecolic acid	Amino acids and derivatives	6474400	2952300	4837600	3496100	4504500	4861300	589910	990730	1394900
mws0216	132.07	86	131.058	C5H9NO3	[M+H]+	Trans-4-Hydroxy-L-proline	Amino acids and derivatives	693250	265700	347650	335610	432900	508750	73137	64983	88511
mws0712	130.05	86	131.058	C5H9NO3	[M-H]-	N-Propionylglycine	Amino acids and derivatives	48427	83649	112610	68432	64080	83513	7506.4	37292	28169
mws0227	132.1	86.2	131.095	C6H13NO2	[M+H]+	L-Leucine*	Amino acids and derivatives	6728100	15684000	8709800	10018000	6863800	8081300	4759100	14395000	11612000
mws1587	132.1	86	131.095	C6H13NO2	[M+H]+	L-Norleucine*	Amino acids and derivatives	6494800	16401000	9555000	9544800	7820200	7653600	4627500	15966000	13822000
mws0258	132.1	86	131.095	C6H13NO2	[M+H]+	L-Isoleucine*	Amino acids and derivatives	6546500	15073000	8190500	9752200	6717500	7929100	4847500	14262000	11589000
mws0001	133.06	74	132.054	C4H8N2O3	[M+H]+	L-Asparagine	Amino acids and derivatives	6175100	12537000	14020000	16500000	21239000	10062000	22020000	16107000	20113000
pme2527	133	116	132.09	C5H12N2O2	[M+H]+	L-Ornithine	Amino acids and derivatives	412780	762760	1026700	1059200	1325800	684680	1480900	981060	1277400
mws0219	132.03	88	133.038	C4H7NO4	[M-H]-	L-Aspartic Acid	Amino acids and derivatives	12325000	8924700	15228000	9897500	14460000	13810000	5269800	9069300	7926600
pme0057	136.04	118.1	135.035	C4H9NO2S	[M+H]+	L-Homocysteine	Amino acids and derivatives	21251	24775	11790	9477.5	7532.4	8853.5	17454	40773	26701
pme1002	138.09	103	137.084	C8H11NO	[M+H]+	L-Tyramine	Amino acids and derivatives	9	8083.5	5110.1	9	9	9	17895	52270	52218
Rfmb320	144.1	84.08	143.095	C7H13NO2	[M+H]+	1-Methylpiperidine-2-carboxylic acid	Amino acids and derivatives	571850	808960	690720	593920	397610	442260	1192300	1145600	2000800
pme0026	147.11	84	146.106	C6H14N2O2	[M+H]+	L-Lysine	Amino acids and derivatives	2700800	4173200	3091000	3118300	2152100	2860200	2028400	3448000	3279300
pme0014	148.06	84	147.053	C5H9NO4	[M+H]+	L-Glutamic acid	Amino acids and derivatives	9088800	8845600	8972800	9970800	11727000	12305000	26586000	14741000	8829400
mws1050	148.06	88	147.053	C5H9NO4	[M+H]+	O-Acetylserine	Amino acids and derivatives	138360	148220	179630	173560	191950	132720	169110	258690	258130
pme1210	150.06	61	149.051	C5H11NO2S	[M+H]+	L-Methionine	Amino acids and derivatives	1141100	2947300	1351600	1107400	1034000	1673100	713330	2961300	1985700
mws0254	156.08	110	155.069	C6H9N3O2	[M+H]+	L-Histidine	Amino acids and derivatives	105390	306860	331190	295710	168770	219250	1600100	2339600	9
pme3382	160.06	98	161.069	C6H11NO4	[M-H]-	N-Acetyl-L-threonine	Amino acids and derivatives	25882	23118	33052	68346	55166	72983	25473	16639	27920
pme2914	161.05	99	162.053	C6H10O5	[M-H]-	3-Hydroxy-3-methylpentane-1,5-dioic acid	Amino acids and derivatives	4493400	3146700	3443500	3918100	3903200	3531900	2259000	2263500	2872200
pme1419	164.07	104	163.067	C6H13NO2S	[M+H]+	L-Methionine methyl ester	Amino acids and derivatives	17728	20753	13858	18031	20451	19078	10212	26091	21499
pme2617	166.05	102	165.046	C5H11NO3S	[M+H]+	L-Methionine Sulfoxide	Amino acids and derivatives	3896200	4245700	4265500	3563200	3711300	3189000	4026100	4892300	4952400
pme0021	166.09	120.08	165.07	C9H11NO2	[M+H]+	L-Phenylalanine	Amino acids and derivatives	16383000	21130000	17530000	11353000	8376500	18161000	7942300	25171000	22000000
pme0181	170.09	124	169.085	C7H11N3O2	[M+H]+	3-Methyl-L-Histidine	Amino acids and derivatives	71615	131020	71799	72436	79640	63212	316670	329530	241510
pme0253	174.11	86	173.105	C8H15NO3	[M+H]+	N-Acetyl-L-leucine	Amino acids and derivatives	2240.6	7444.8	4134.7	9	9	5846.9	14883	16844	22266
Zmyn000155	173.11	131.08	174.1	C7H14N2O3	[M-H]-	N-α-Acetyl-L-ornithine	Amino acids and derivatives	462200	737280	505260	1648000	478990	514450	142920	124250	137620
mws1401	175.11	84	174.1	C7H14N2O3	[M+H]+	L-Theanine	Amino acids and derivatives	179700	428660	364370	622020	431070	388490	153720	353910	342600
mws0260	175.12	116	174.112	C6H14N4O2	[M+H]+	L-Arginine	Amino acids and derivatives	11418000	36187000	30063000	28704000	20188000	17112000	4607000	10891000	12826000
pme2559	174.04	88	175.048	C6H9NO5	[M-H]-	N-Acetyl-L-Aspartic Acid	Amino acids and derivatives	51711	79622	81100	82964	68437	72641	46288	42866	88082
pme0008	176.1	113	175.096	C6H13N3O3	[M+H]+	L-Citrulline	Amino acids and derivatives	343630	1038600	897570	1407600	671980	562170	136000	269980	359610
mws0250	182.08	136.1	181.074	C9H11NO3	[M+H]+	L-Tyrosine	Amino acids and derivatives	41436000	44262000	25060000	17786000	20995000	18328000	28848000	52824000	48359000
Lmrj001341	185.09	70.06	184.086	C8H12N2O3	[M+H]+	Cyclo(Ser-Pro)	Amino acids and derivatives	3298.7	12844	5720.9	3707	6734.9	3718.4	2802.7	10421	6960.5
pme0137	187.07	125	188.08	C7H12N2O4	[M-H]-	N-Acetyl-L-Glutamine	Amino acids and derivatives	6395900	1942900	2872500	189310	185790	192800	5488300	15738000	13023000
mws0736	189.12	86	188.116	C8H16N2O3	[M+H]+	N-Glycyl-L-leucine*	Amino acids and derivatives	61601	66239	98672	94501	89819	38634	40886	53562	110630
pme0122	189.12	126	188.116	C8H16N2O3	[M+H]+	N6-Acetyl-L-lysine	Amino acids and derivatives	162350	333040	190380	209730	280380	326410	63667	137360	124810
mws5041	189.12	86.1	188.116	C8H16N2O3	[M+H]+	L-Glycyl-L-isoleucine*	Amino acids and derivatives	57779	65271	81817	77865	80910	34581	32173	54091	97581
pme3388	189.13	144	188.127	C7H16N4O2	[M+H]+	Homoarginine	Amino acids and derivatives	206860	719000	876910	1075300	1036000	1037100	456150	1031200	899440
Zmjp000182	189.13	70.07	188.127	C7H16N4O2	[M+H]+	N-Monomethyl-L-arginine	Amino acids and derivatives	1154000	3951800	4580500	6407300	5581700	5753600	2579100	5737400	5365400
pme0075	188.06	128	189.064	C7H11NO5	[M-H]-	N-Acetyl-L-glutamic acid	Amino acids and derivatives	177590	70564	79707	110470	92600	94450	30843	26484	34018
mws0193	190.12	127	189.111	C7H15N3O3	[M+H]+	L-Homocitrulline	Amino acids and derivatives	272710	614660	367710	116690	126550	124550	117880	426090	462950
pme0278	191.1	128	190.095	C7H14N2O4	[M+H]+	2,6-Diaminooimelic acid	Amino acids and derivatives	52407	174090	133440	47834	33916	17056	29000	96596	97790
pme2743	194.08	91	193.074	C10H11NO3	[M+H]+	N-Phenylacetylglycine	Amino acids and derivatives	39650	23125	9217.5	34846	39331	31332	12039	23370	23632
pme3827	198.08	152.2	197.069	C9H11NO4	[M+H]+	3,4-Dihydroxy-L-phenylalanine	Amino acids and derivatives	181760	156290	163050	105710	127000	108740	318430	665760	610190
NK10251888	203.15	70.07	202.143	C8H18N4O2	[M+H]+	NG,NG-Dimethyl-L-arginine	Amino acids and derivatives	245030	550840	539160	442630	645410	510650	2932600	7435900	6019100
mws0282	203.08	116.05	204.09	C11H12N2O2	[M-H]-	L-Tryptophan	Amino acids and derivatives	18415000	27971000	26201000	20232000	22837000	19450000	8478800	21326000	21878000
Zmgn002106	206.08	58.03	207.09	C11H13NO3	[M-H]-	N-Acetyl-L-phenylalanine	Amino acids and derivatives	491840	459730	3208400	1509100	1055200	2902700	515140	1948000	2146400
pme0170	217.13	158	216.122	C8H16N4O3	[M+H]+	N-Acetyl-L-Arginine	Amino acids and derivatives	30911	104370	39464	16878	20350	13555	9	9	9
Lmrj001698	219.13	60.04	218.127	C9H18N2O4	[M+H]+	L-Seryl-L-Isoleucine	Amino acids and derivatives	10099	18724	18044	11295	8595.9	5376.9	12399	12228	34185
mws5042	223.11	120.09	222.1	C11H14N2O3	[M+H]+	L-Glycyl-L-phenylalanine	Amino acids and derivatives	28088	29482	32437	17499	18752	13080	8674.4	18424	20686
mws0520	224.09	136	223.084	C11H13NO4	[M+H]+	N-Acetyl-L-tyrosine	Amino acids and derivatives	9272.1	12834	7206.9	6017.2	9490.9	29574	4592.6	12185	11264
mws0221	241.03	152	240.024	C6H12N2O4S2	[M+H]+	L-Cystine	Amino acids and derivatives	2887.4	3033.2	6019.9	5350.5	11051	7772.8	1562.2	1469	830.21
pmb2591	245.09	203.2	246.1	C13H14N2O3	[M-H]-	N-Acetyl-L-Tryptophan	Amino acids and derivatives	272830	851030	963210	703720	739500	591470	253020	477020	571930
Lmrj002087	247.13	86.09	246.121	C10H18N2O5	[M+H]+	L-Isoleucyl-L-Aspartate	Amino acids and derivatives	62992	157920	145340	166170	153480	106230	59947	172310	174120
mws0629	281.11	166	280.106	C13H16N2O5	[M+H]+	L-Aspartyl-L-Phenylalanine	Amino acids and derivatives	54296	181270	122790	111350	97078	75845	43793	155070	146850
mws1375	304.15	185.09	303.143	C12H21N3O6	[M+H]+	Nicotianamine	Amino acids and derivatives	171310	59214	139640	102710	118030	92400	276270	85411	93753
mws0582	322.11	130	321.099	C11H19N3O6S	[M+H]+	S-(Methyl)glutathione	Amino acids and derivatives	292750	62642	306010	2168100	2197100	1874400	624980	570140	136890
pme0355	255.07	137	254.058	C15H10O4	[M+H]+	Daidzein	Flavonoids	3556800	4901400	2514400	190390	394340	153390	1443000	2498900	3863300
mws0037	267.07	252	268.074	C16H12O4	[M-H]-	Formononetin (7-Hydroxy-4'-methoxyisoflavone)	Flavonoids	157870	722990	136370	6634.6	15325	9	1844600	13729000	519790
mws0063	271.06	215	270.053	C15H10O5	[M+H]+	Genistein	Flavonoids	164650	253420	164880	11507	17224	8298.5	286730	439240	775140
Lmyn006227	269.05	151	270.053	C15H10O5	[M-H]-	Galangin (3,5,7-Trihydroxyflavone)	Flavonoids	10921	20056	10828	9	9	9	16348	30340	54200
mws0041	271.06	123.01	270.053	C15H10O5	[M+H]+	Baicalein	Flavonoids	9	3680.2	9	9	9	9	4063.9	5837	14546
pmp000571	271.06	153.01	270.053	C15H10O5	[M+H]+	Apigenin	Flavonoids	161240	261190	157180	11419	15225	10570	291230	437540	765700
pmp000344	271.06	243.06	270.053	C15H10O5	[M+H]+	3',4',7-Trihydroxyflavone	Flavonoids	105470	171750	101610	7167.3	10984	6882.9	189440	278530	524170
pme0376	271.06	151	272.068	C15H12O5	[M-H]-	Naringenin (5,7,4'-Trihydroxyflavanone)	Flavonoids	45375	74408	19461	5626.1	9036.3	2688.9	49531	50080	163000
mws1178	271.1	134.8	272.105	C16H16O4	[M-H]-	Vestitol	Flavonoids	6446.1	8689	4490.7	12463	9	9	9	6127.8	1396.2
mws1422	275.09	107	274.084	C15H14O5	[M+H]+	Epiafzelechin	Flavonoids	6074500	15246000	5713100	2247000	3871400	867900	1935000	4021000	4543100
pmp000416	285.08	229.08	284.068	C16H12O5	[M+H]+	3'-Methoxydaidzein	Flavonoids	4143.1	2987.8	9	9	9	9	8099.6	52947	3473.9
mws0908	283.06	268	284.068	C16H12O5	[M-H]-	Glycitein	Flavonoids	7467.8	45304	18424	4505.7	3168.9	998.74	5299.3	37179	5769.8
mws0918	283.06	268	284.068	C16H12O5	[M-H]-	Prunetin (5,4'-Dihydroxy-7-methoxyisoflavone)	Flavonoids	20475	26870	8649.7	9	9	9	33517	170340	16367
pme3233	285.08	270	284.068	C16H12O5	[M+H]+	Calycosin	Flavonoids	13546	101190	41167	7676.9	6635.2	826.62	12636	209100	23722
mws1000	287.06	149	288.063	C15H12O6	[M-H]-	Fustin	Flavonoids	9	9	9	9	9	9	66245	265470	246150
pme0460	291.09	139.04	290.079	C15H14O6	[M+H]+	Epicatechin*	Flavonoids	9	90137	62176	5973.5	9	10560	2759500	11223000	7808100
mws0054	289.07	245	290.079	C15H14O6	[M-H]-	Catechin*	Flavonoids	5499.8	9	9	9	4554.2	9	53550	176800	175420
Lmsn003588	297.08	282.05	298.084	C17H14O5	[M-H]-	Pterocarpine	Flavonoids	4457.6	87854	7341	9	9	9	90992	671200	101250
Lmdp005525	299.09	284.07	298.084	C17H14O5	[M+H]+	Afrormosin	Flavonoids	12024	226690	18328	2765.4	2452.6	9	222950	1472700	266790
pmp000001	301.07	286.05	300.063	C16H12O6	[M+H]+	Hispidulin (5,7,4'-Trihydroxy-6-methoxyflavone)	Flavonoids	9	3977.2	2888.2	9	9	1195.5	6794.1	15190	12308
Lmjp004941	301.07	286.05	300.063	C16H12O6	[M+H]+	Rhamnocitrin (7-Methylkaempferol)	Flavonoids	1500.9	3740.3	2971.6	9	9	9	6273	14265	10881
Zmhn003257	299.06	284.04	300.063	C16H12O6	[M-H]-	5,7,2'-Trhiyroxy-8-methoxyflavone	Flavonoids	26065	23656	10912	2973.6	2907.5	3080.3	25564	61419	40509
mws0058	299.06	284	300.063	C16H12O6	[M-H]-	Diosmetin (5,7,3'-Trihydroxy-4'-methoxyflavone)	Flavonoids	22200	19646	11797	4201.1	3543.1	2186.4	22910	57978	43798
pmp000548	301.07	286.04	300.063	C16H12O6	[M+H]+	Pratensein	Flavonoids	1725.4	3267.5	1901.8	9	9	9	7594.4	15666	13292
pmc1990	299.1	223.1	300.1	C17H16O5	[M-H]-	4'-Hydroxy-5,7-dimethoxyflavanone	Flavonoids	1184900	1345300	1344800	1841200	1407800	1497800	1341600	1405500	1224400
Cmsp007228	303.09	167.03	302.079	C16H14O6	[M+H]+	7-O-Methyleriodictyol	Flavonoids	5576.1	8890.3	5336.6	20170	7812.4	9	9	3544.4	9
Lmmp003109	305.1	139.04	304.095	C16H16O6	[M+H]+	3'-O-Methyl-(-)-epicatechin	Flavonoids	9	9	3309.1	9	9	9	115470	693750	425410
mws0049	307.08	139	306.074	C15H14O7	[M+H]+	Gallocatechin*	Flavonoids	9	9	9	9	9	2305.5	52645	284480	211690
mws0042	305.07	125	306.074	C15H14O7	[M-H]-	Epigallocatechin*	Flavonoids	16948	9	9	3930.6	3583.4	6037.8	34122	161460	112310
pmp000804	313.14	277.2	312.136	C19H20O4	[M+H]+	Isobavachalcone D	Flavonoids	26360	169040	105620	9	9	9	9	34377	91199
pmp000352	339.12	283.06	338.115	C20H18O5	[M+H]+	Licoflavone C	Flavonoids	21445	20512	4482.1	86614	4788.2	10273	54209	44764	56108
pmp000351	339.12	283.06	338.115	C20H18O5	[M+H]+	Eurycarpin A	Flavonoids	7141.5	10959	4035.3	7267.4	9	9	11172	20077	9708.7
Lmcp007240	343.12	313.08	342.11	C19H18O6	[M+H]+	5,6,7,4'-Tetramethoxyflavone	Flavonoids	26463	13502	24609	27382	1203.8	682.5	6251.6	14148	22904
Zmhp004065	345.1	330.07	344.089	C18H16O7	[M+H]+	7,8-Dihydroxy-5,6,4'-trimethoxyflavone	Flavonoids	10926	9	13338	5481.9	9	9	4124.4	2530	18076
pmn001389	351.12	292.99	352.131	C21H20O5	[M-H]-	Gancaonin G	Flavonoids	6252.8	7989.4	10136	3968.1	3698.2	4133.5	5188.1	5936.6	10448
pmp000357	355.12	299.05	354.11	C20H18O6	[M+H]+	Licoisoflavanone	Flavonoids	30421	11554	3946	74276	11402	9	86249	71139	68804
pmp000356	355.12	299.05	354.11	C20H18O6	[M+H]+	Isolicoflavonol	Flavonoids	9	9	9	6137	9	9	29080	17709	41363
pmp000355	355.12	299.05	354.11	C20H18O6	[M+H]+	Licoflavonol	Flavonoids	30719	16016	5026.2	70427	11280	9	89000	63082	70840
pmp000972	355.12	299.06	354.11	C20H18O6	[M+H]+	8-Prenylkaempferol	Flavonoids	8319.7	9	6008	39185	9	9	2085.6	1494.5	4311.6
pmp000358	355.15	299.06	354.147	C21H22O5	[M+H]+	Licoagrochalcone D	Flavonoids	30757	16264	6638.1	76377	10973	9	89585	66779	78485
pmp000362	369.13	313.07	368.126	C21H20O6	[M+H]+	Glisoflavone	Flavonoids	1611.1	10803	4756.6	9	9	9	2814.8	3828.4	7580.8
pmp001076	373.13	343.08	372.121	C20H20O7	[M+H]+	Isosinensetin	Flavonoids	33565	22091	15102	27661	1860.8	9	6446.5	18089	24263
mws0055	373.13	343	372.121	C20H20O7	[M+H]+	Tangeretin	Flavonoids	3357100	656020	2557700	1631200	83311	27586	715300	650330	3102000
pmp000368	383.15	327.16	382.142	C22H22O6	[M+H]+	Licoricone	Flavonoids	52183	91448	26990	53069	9	9	9	9	9
pmp000113	389.12	374.1	388.116	C20H20O8	[M+H]+	5-Hydroxy-6,7,8,3',4'-pentamethoxyflavone	Flavonoids	114370	16763	138530	52590	8663.3	4393.8	48874	18498	186380
pmb0681	403.1	367.08	402.095	C20H18O9	[M+H]+	Apigenin-8-C-Arabinoside	Flavonoids	267820	358850	154120	40796	59860	22764	4812.5	7041.7	7745.2
mws0043	403.14	373.1	402.131	C21H22O8	[M+H]+	Nobiletin (5,6,7,8,3',4'-Hexamethoxyflavone)	Flavonoids	3576500	1119700	1998700	1664500	92320	40779	630010	970340	2977400
mws1597	417.12	297.1	416.111	C21H20O9	[M+H]+	Puerarin	Flavonoids	1350300	1650600	1150900	604290	807230	311870	43983	83800	71054
pme1587	417.12	255	416.111	C21H20O9	[M+H]+	Daidzein-7-O-glucoside(Daidzin)*	Flavonoids	3676200	3856700	2019000	796260	1487300	395290	1189700	2229800	3205300
pmp000417	417.12	255.06	416.111	C21H20O9	[M+H]+	Daidzein-4'-O-glucoside*	Flavonoids	2785000	2416300	744490	37746	154920	36147	9	9	9
HJAP012	419.1	383.07	418.09	C20H18O10	[M+H]+	Luteolin-8-C-arabinoside	Flavonoids	26565	112320	17041	9044.9	14019	5696.4	9	9	9
pmp000384	419.13	257.08	418.126	C21H22O9	[M+H]+	Isoliquiritin	Flavonoids	27639	68038	10375	9	10580	9	9	9	5294.6
pmp000818	419.15	363.1	418.142	C25H22O6	[M+H]+	Cyclomorusin A	Flavonoids	32659	264750	210060	4040.8	2030	3141.2	2979.8	9	8073
pme3504	431.13	269.08	430.126	C22H22O9	[M+H]+	Formononetin-7-O-glycoside (Ononin)	Flavonoids	475580	1274300	496410	3140600	3529900	1124700	9	9	9
HJN089	431.1	268.04	432.105	C21H20O10	[M-H]-	Sophoricoside	Flavonoids	1321400	1090200	297900	12269	46085	23683	9	9	9
mws0895	431.1	269	432.106	C21H20O10	[M-H]-	Genistein-7-O-Glucoside (Genistin)	Flavonoids	1830100	2031900	1091800	331090	466570	288580	3491000	5103000	8024400
mws0048	431.1	311	432.106	C21H20O10	[M-H]-	Apigenin-8-C-Glucoside (Vitexin)*	Flavonoids	29418000	32646000	10863000	781050	2528300	212140	703740	2451500	2049200
mws0072	433.11	271.01	432.106	C21H20O10	[M+H]+	Apigenin-5-O-glucoside	Flavonoids	1833200	1997900	775140	43844	127170	9861.5	63096	140860	119180
mws1434	431.1	311	432.106	C21H20O10	[M-H]-	Apigenin-6-C-glucoside (Isovitexin)*	Flavonoids	31006000	33084000	12007000	925660	2998800	237020	1009600	2687500	2441900
Lmgp004731	433.11	271.06	432.106	C21H20O10	[M+H]+	5,7,4'-Trihydroxyisoflavone-7-O-galactoside	Flavonoids	3461400	3021900	795650	41845	173350	68664	9	9	9
pmp000413	433.11	283.06	432.106	C21H20O10	[M+H]+	Genistein-8-C-glucoside	Flavonoids	53991000	55345000	33222000	4108700	8563700	1200700	3659200	9078600	7986500
Lmlp005572	433.11	271.06	432.106	C21H20O10	[M+H]+	Galangin-7-O-glucoside	Flavonoids	9732500	10313000	6196700	2889700	3679800	2973800	22563000	31590000	41119000
pmb3006	431.1	269.1	432.106	C21H20O10	[M-H]-	Apigenin-7-O-glucoside(Cosmosiin)	Flavonoids	1268900	1236600	547620	220120	391350	160150	1244500	1720300	2608700
mws2186	435.09	303	434.085	C20H18O11	[M+H]+	Avicularin	Flavonoids	6366.9	15300	8376.8	31328	14639	26481	36066	2813.7	2194.3
Lmfp004055	435.09	303.05	434.085	C20H18O11	[M+H]+	Morin-3-O-xyloside*	Flavonoids	6918.6	17168	8590.3	22539	9487.5	17596	43603	3981.3	9
Lmdp003509	435.09	303.06	434.085	C20H18O11	[M+H]+	Quercetin-3-O-xyloside (Reynoutrin)*	Flavonoids	7572.3	16072	5455.3	22310	12567	14385	48793	3887.8	9
mws4183	433.08	300.03	434.085	C20H18O11	[M-H]-	Quercetin-3-O-arabinoside (Guaijaverin)	Flavonoids	9	6354.1	9	9	9	2613.2	27836	9	9
pme1611	433.11	313	434.121	C21H22O10	[M-H]-	Isohemiphloin	Flavonoids	7016400	6873300	2424400	249440	658570	81903	250750	536140	572000
mws1179	433.11	271	434.121	C21H22O10	[M-H]-	Naringenin-7-O-glucoside (Prunin)	Flavonoids	1083400	965220	175390	66520	46966	22793	164980	165570	540670
mws2118	435.13	166.7	436.137	C21H24O10	[M-H]-	Phloretin-2'-O-glucoside (Phlorizin)	Flavonoids	27080	47542	9	5138.4	9600.8	2166.2	55549	142030	111860
mws1397	441.08	169	442.09	C22H18O10	[M-H]-	Epicatechin gallate	Flavonoids	204380	51992	96292	132550	145190	156490	165600	134050	91275
pmp000412	447.13	297.07	446.121	C22H22O10	[M+H]+	3'-Methoxypuerarin	Flavonoids	5091200	22887000	24306000	989740	1101800	350920	106080	150040	126620
pmp000575	447.13	285.18	446.121	C22H22O10	[M+H]+	Acacetin-7-O-glucoside (Tilianin)*	Flavonoids	350950	428010	286220	413250	579400	393600	2968	17514	62441
mws1172	445.11	283	446.121	C22H22O10	[M-H]-	Trifolirhizin (Maackiain-3-O-glucoside)	Flavonoids	6614.4	103830	25775	10716	33865	9	20962	75961	75838
pmp000573	447.13	285.08	446.121	C22H22O10	[M+H]+	Acacetin-7-O-galactoside*	Flavonoids	348680	350980	247370	354900	575530	351670	5196.5	20436	51916
pmp000550	447.13	285.07	446.121	C22H22O10	[M+H]+	Calycosin-7-O-glucoside	Flavonoids	1242700	2653700	5153800	68177	95596	182060	230240	676110	629660
pme3400	447.13	285	446.121	C22H22O10	[M+H]+	Biochanin A-7-O-glucoside (Sissotrin)	Flavonoids	229580	306110	212780	289810	378730	296480	9	9852	44636
pmp000415	447.13	285.07	446.121	C22H22O10	[M+H]+	3'-Methoxydaidzin	Flavonoids	2537200	1514000	626220	224160	377130	113420	38038	65442	46678
mws0894	447.13	285.08	446.121	C22H22O10	[M+H]+	Glycitin	Flavonoids	9	9	9	9	9	9	431810	422090	577550
mws1299	449.11	299.2	448.101	C21H20O11	[M+H]+	Luteolin-8-C-glucoside (Orientin)	Flavonoids	523080	948480	1259200	57967	38743	30980	28888	20673	31265
mws0089	447.09	285.04	448.101	C21H20O11	[M-H]-	Kaempferol-7-O-glucoside	Flavonoids	20821	64025	35242	15910	12832	22012	3665.9	8101.2	9527.6
Lmlp003531	449.11	287.06	448.101	C21H20O11	[M+H]+	Luteolin-3'-O-glucoside	Flavonoids	58426	31894	37239	14274	15827	30712	17777	14099	55342
Lmmn004625	449.11	287.06	450.116	C21H22O11	[M-H]-	Dihydrokaempferol-7-O-glucoside	Flavonoids	113830	158180	43413	10189	12055	13227	9	9	9
HJN041	451.12	289.07	452.131	C21H24O11	[M-H]-	Epicatechin glucoside	Flavonoids	12041	107660	72934	11254	790.96	18965	687360	1111700	1523200
Lmpn006208	461.11	315.05	462.116	C22H22O11	[M-H]-	8-Methoxykaempferol-7-O-rhamnoside	Flavonoids	63908	320860	161160	4942.1	12091	3354.4	9	9	9
HJAP011	463.11	343.08	462.116	C22H22O11	[M+H]+	Chrysoeriol-8-C-glucoside (Scoparin)	Flavonoids	168860	473220	421000	22934	24412	9076.3	27169	63574	48824
mws0061	463.09	300	464.095	C21H20O12	[M-H]-	Quercetin-3-O-galactoside (Hyperin)*	Flavonoids	56732	34737	14521	27795	39504	143390	65808	69427	186760
Lmdp003286	465.1	303.06	464.095	C21H20O12	[M+H]+	Isohyperoside	Flavonoids	26389	48040	21558	16681	11031	209000	88552	108070	284850
mws0856	463.09	301	464.095	C21H20O12	[M-H]-	Spiraeoside	Flavonoids	44058	34932	11811	31124	30975	110500	50659	62293	129290
pmp001309	465.1	303.1	464.095	C21H20O12	[M+H]+	6-Hydroxykaempferol-7-O-glucoside	Flavonoids	32033	38036	76152	22029	41501	51448	55109	90787	149450
mws0091	463.09	300.03	464.095	C21H20O12	[M-H]-	Quercetin-3-O-glucoside (Isoquercitrin)*	Flavonoids	43641	22329	14556	22788	20837	91461	43705	59420	129160
Lmzp002365	465.14	303.09	464.131	C22H24O11	[M+H]+	Hesperetin-7-O-glucoside	Flavonoids	25562	57526	20766	9	11624	48818	16608	34062	19247
pmp000581	475.12	271.06	474.116	C23H22O11	[M+H]+	Apigenin-7-O-(6''-acetyl)glucoside	Flavonoids	2116200	4371100	2287000	209410	570980	253350	7876500	16191000	22946000
pmp000191	475.12	271.06	474.116	C23H22O11	[M+H]+	6''-O-Acetylgenistin	Flavonoids	1926100	3698500	1942700	186130	487740	226900	7678400	15115000	20940000
Lmcp003788	479.12	317.06	478.111	C22H22O12	[M+H]+	Isotamarixin	Flavonoids	9	9	9	9	9	9	10989	237190	291770
Hmcp002207	479.12	317.06	478.111	C22H22O12	[M+H]+	Isorhamnetin-7-O-glucoside (Brassicin)	Flavonoids	9	9	3683.8	9	9	9	107840	820010	705750
Lmjp002906	479.12	317.07	478.111	C22H22O12	[M+H]+	Rhamnetin-3-O-Glucoside	Flavonoids	902.69	6022.9	3615.7	1335.3	2052.4	2538.3	107070	874860	712000
pmp000192	489.14	285.07	488.132	C24H24O11	[M+H]+	Acetylglycitin	Flavonoids	95844	253370	307980	5451.1	10175	3674.8	26233	98160	111510
Lmgp004829	493.13	331.08	492.127	C23H24O12	[M+H]+	5,7,4'-Trihydroxy-6,8-dimethoxyisoflavone-7-O-galactosides	Flavonoids	9	9	9	9	9	9	92106	874110	445590
pmp000193	503.12	255.06	502.111	C24H22O12	[M+H]+	6''-O-Malonyldaidzin	Flavonoids	5138800	5590300	3817700	1859300	2711200	1229200	2269700	3284400	3751500
HJAP135	505.12	257.08	504.126	C24H24O12	[M+H]+	Pinocembrin-7-O-(6''-O-malonyl)glucoside	Flavonoids	202720	497050	58560	8077.2	16034	46945	3013.2	11336	244020
Zmdp004305	505.16	255.07	504.142	C28H24O9	[M+H]+	Daidzein-7-O-(2''-benzoyl)rhamnoside	Flavonoids	17103000	20224000	12931000	5853700	9619800	4040200	6726000	11058000	12262000
Zmdp005767	517.13	269.09	516.127	C25H24O12	[M+H]+	Formononetin-7-O-(6''-Malonyl)glucoside	Flavonoids	30778000	23234000	3275800	1078800	2813600	178730	4430600	26932000	6470700
pmp000194	519.11	271.05	518.106	C24H22O13	[M+H]+	6''-O-Malonylgenistin	Flavonoids	1228800	1511600	1205300	512750	656790	422860	2190700	2965400	3454400
Zmdp004112	519.11	271.06	518.106	C24H22O13	[M+H]+	Genistein-7-O-(6''-malonyl)glucoside	Flavonoids	630580	2521300	1542700	849630	1138200	88827	132410	552340	493700
pmp000585	519.11	433.11	518.106	C24H22O13	[M+H]+	Apigenin-7-O-(6''-malonyl)glucoside	Flavonoids	4270000	5158000	4120200	1566700	2261000	1432200	6146000	9639100	11492000
pma0791	521	273	520.122	C24H24O13	[M+H]+	Naringenin-7-O-(6''-malonyl)glucoside	Flavonoids	4153200	4541900	3863500	1497300	2006200	1322200	5945600	8760600	10026000
pmb0746	527.15	331.08	526.148	C27H26O11	[M+H]+	Tricin-4'-O-guaiacylglycerol	Flavonoids	3492.4	3570.2	2452.2	3932.8	1757.4	4132.3	5906.3	6322.5	7989.6
pmp000195	533.13	285.07	532.122	C25H24O13	[M+H]+	6''-O-Malonylglycitin	Flavonoids	18678000	26969000	29213000	1015700	1861300	1411700	2079100	5964900	6465200
Lmdp004892	535.11	287.05	534.101	C24H22O14	[M+H]+	Kaempferol-3-O-(6''-malonyl)galactoside	Flavonoids	889380	969790	1275100	9	9	9	434350	399180	528720
pmp001110	535.14	517.13	534.137	C25H26O13	[M+H]+	Apigenin-6-C-xyloside-8-C-arabinoside	Flavonoids	9	20400	30884	9	9	9	3254.7	9	1737.1
pmp000588	549.12	463.12	548.117	C25H24O14	[M+H]+	Diosmetin-7-O-(6''-malonyl)glucoside	Flavonoids	9	4064.1	9	963.76	9	9	4251.8	21074	36631
pmb0608	549.12	301.4	548.117	C25H24O14	[M+H]+	Chrysoeriol-7-O-(6''-malonyl)glucoside	Flavonoids	827210	883960	878010	136970	151480	124280	2014300	3758100	3452800
pmp000410	549.16	297.07	548.153	C26H28O13	[M+H]+	Mirificin	Flavonoids	11815000	9771000	23288000	38734000	31380000	30846000	171390	230920	255870
pmb3114	561.14	289.2	562.148	C30H26O11	[M-H]-	Epicatechin-epiafzelechin	Flavonoids	9	9	9	9	9	9	20377	65053	75541
pmp000395	563.18	269.08	562.169	C27H30O13	[M+H]+	Glycyroside	Flavonoids	407280	975900	371690	2100100	2730300	785610	5917.2	605130	70617
pmp000660	563.18	431.13	562.169	C27H30O13	[M+H]+	Kushenol O	Flavonoids	1127000	2943300	1152500	5627800	7870100	2204800	9	9	9
Wmkn002777	561.16	267.07	562.169	C27H30O13	[M-H]-	7-Hydroxy-3''-methoxy-isoflavone-7-primeveroside	Flavonoids	75055	249870	369800	209110	318930	67540	19553	19383	24063
HJAP064	565.12	317.08	564.088	C25H24O15	[M+H]+	Isorhamnetin-3-O-(6''-malonylglucoside)	Flavonoids	8593.4	33274	21421	12858	9	14432	126980	573930	527090
Zmhp005139	565.12	317.07	564.112	C25H24O15	[M+H]+	Tamarixetin-3-O-(6''-malonyl)glucoside	Flavonoids	5921.1	35735	18097	11782	9	9272.6	118040	576790	480520
mws1660	565.16	529.13	564.123	C26H28O14	[M+H]+	Schaftoside	Flavonoids	25005	39692	17844	8534.8	20413	2882	9	9	9
Lmtp002474	565.16	427.1	564.148	C26H28O14	[M+H]+	Apigenin-6-C-(2''-glucosyl)arabinoside*	Flavonoids	190060	217220	169110	108110	137650	62633	9	9	9
pmp000411	565.16	433.1	564.148	C26H28O14	[M+H]+	Genistein-8-C-apiosyl(1→6)glucoside	Flavonoids	1560900	2040300	1610200	1083000	1414200	590730	9	9	9
Lmnp003080	565.16	433.11	564.148	C26H28O14	[M+H]+	Hispidulin-8-C-(2''-O-xylosyl)xyloside	Flavonoids	431550	928550	450560	147600	288660	92098	9	9	9
pmb0571	565.16	271.6	564.148	C26H28O14	[M+H]+	Apigenin-7-O-(2''-glucosyl)arabinoside	Flavonoids	268720	509580	460100	373300	653870	336500	62960	579010	384340
Lmnp202580	565.16	433.11	564.148	C26H28O14	[M+H]+	Apigenin-8-C-(2''-xylosyl)glucoside*	Flavonoids	1320200	2021600	1640800	1106400	1421200	571240	1759.3	2689.3	1215.5
Zmpn004068	567.17	273.08	568.179	C26H32O14	[M-H]-	Phloretin-2'-O-(6''-O-xylosyl)glucoside	Flavonoids	308410	383310	220670	65108	112730	37028	195260	976440	865890
pmb0720	579.13	331.08	578.127	C26H26O15	[M+H]+	Tricin-7-O-(6''-Malonyl)Glucoside	Flavonoids	9	9	9	9	9	9	565970	4366800	3190100
Lmpp003930	579.15	271.06	578.142	C30H26O12	[M+H]+	Apigenin-7-O-(6''-p-Coumaryl)glucoside	Flavonoids	321280	1016400	456720	253760	327240	125840	14255	27096	11430
Lmgp004474	579.17	271.06	578.164	C27H30O14	[M+H]+	5,7,4'-Trihydroxyisoflavone-7-O-galactoside-rhamnose	Flavonoids	319330	1050700	462740	277670	328910	130910	62410	150560	101430
pmp000414	579.17	297.07	578.164	C27H30O14	[M+H]+	Puerarin-4'-O-glucoside	Flavonoids	2105100	4276500	1047600	291210	795310	60852	17477	56172	43818
pme0368	579.17	271.01	578.164	C27H30O14	[M+H]+	Apigenin-7-O-rutinoside (Isorhoifolin)*	Flavonoids	18648	51477	29123	26914	63354	7890.1	6007800	8052500	2331500
mws0047	579.17	271.07	578.164	C27H30O14	[M+H]+	Rhoifolin*	Flavonoids	329380	1202800	476850	288920	379400	140260	66432	146110	117550
mws1066	579.17	271	580.179	C27H32O14	[M-H]-	Naringenin-7-O-Rutinoside(Narirutin)*	Flavonoids	20971	34928	11478	9	9	9	127480	144400	303740
mws0046	579.17	271.06	580.179	C27H32O14	[M-H]-	Naringenin-7-O-Neohesperidoside(Naringin)*	Flavonoids	1066300	4871000	1926500	553190	1168300	298340	134200	336840	711240
pmp001288	593.19	285.1	592.179	C28H32O14	[M+H]+	Acacetin-7-O-rutinoside (Linarin)	Flavonoids	9	1623.6	9	9	2761.2	9	5232.6	18735	9
pme1665	593.15	311	594.158	C27H30O15	[M-H]-	Isovitexin-7-O-glucoside(Saponarin)	Flavonoids	180740	154520	126790	69602	129560	15542	82007	278070	154800
Wmkp002590	595.19	127.04	594.158	C27H30O15	[M+H]+	5,7-Dihydroxy-4-methoxyflavone-3-O-xylose-(1-6)-glucose	Flavonoids	9	9	9	9	9	9	12915	104420	78175
Lmjp002867	595.17	287.05	594.158	C27H30O15	[M+H]+	Kaempferol-3-O-neohesperidoside*	Flavonoids	39258	259890	130070	81066	131620	55280	103140	38870	52488
Lmsn002815	593.15	285.04	594.158	C27H30O15	[M-H]-	Kaempferol-3-O-rutinoside(Nicotiflorin)*	Flavonoids	3029.2	13134	4364.8	6500.3	9059.4	3003.7	59931	10888	3459.7
mws0059	609.15	301	610.153	C27H30O16	[M-H]-	Quercetin-3-O-rutinoside (Rutin)	Flavonoids	51796	88166	50833	26943	37669	24781	9	27397	18183
Lmyn001269	609.15	285.04	610.154	C27H30O16	[M-H]-	Kaempferol-3-O-sophoroside	Flavonoids	2855	4475.2	1169	5052.5	7530.7	3145.2	3485.6	12829	14827
pme0001	609.18	301	610.19	C28H34O15	[M-H]-	Hesperetin-7-O-neohesperidoside(Neohesperidin)*	Flavonoids	280020	50988	384520	943900	29598	12442	44599	105970	111240
mws0036	609.18	301.09	610.19	C28H34O15	[M-H]-	Hesperetin-7-O-rutinoside (Hesperidin)*	Flavonoids	238930	47550	434010	960100	26067	13005	53680	104170	114920
Lmmp002963	625.18	317.06	624.169	C28H32O16	[M+H]+	6-C-Methylquercetin-3-O-rutinoside	Flavonoids	3000.4	37279	40205	14538	2556.9	11717	41464	321250	154130
Lmmp002463	625.18	317.07	624.169	C28H32O16	[M+H]+	Sexangularetin-3-O-glucoside-7-O-rhamnoside	Flavonoids	9	2484.6	9	1223.8	9	9	46261	94197	161430
Lmmp002796	627.16	319.05	626.148	C27H30O17	[M+H]+	Gossypetin-3-O-rutinoside	Flavonoids	7012.2	60323	27067	6854.2	18752	7300.8	6511.4	8952.6	11393
Hmqp003435	651.15	271.06	650.142	C29H30O17	[M+H]+	Apigenin-7-O-(2''-O-apiosyl)(6''-Malonyl)glucoside	Flavonoids	31482	9817.1	8473.2	5432.4	5660.1	6011.2	850550	2779900	2701900
Lmgp003803	655.19	331.08	654.18	C29H34O17	[M+H]+	5,7,4'-Trihydroxy-6,8-dimethoxyisoflavone-7-O-galactoside-rhamnose	Flavonoids	9	9	9	9	9	9	25984	518990	445850
pmb0713	655.19	331.08	654.18	C29H34O17	[M+H]+	Tricin-7-O-(2''-O-glucosyl)glucoside	Flavonoids	9	9	9	9	9	9	44916	638340	551410
pmb2947	865.2	407.1	866.206	C45H38O18	[M-H]-	Catechin-catechin-catechin	Flavonoids	9	2323.3	9	9	9	9	8339.3	87540	116930
mws1074	177.02	121	178.027	C9H6O4	[M-H]-	Daphnetin	Lignans and Coumarins	1226900	9	1939600	1379200	1662800	1571300	9	9	9
mws1013	177.02	133.2	178.027	C9H6O4	[M-H]-	Esculetin	Lignans and Coumarins	6776200	9	10860000	6841200	9746000	7272600	9	9	9
pmn001492	187.1	123.1	188.041	C11H8O3	[M-H]-	Ayapin	Lignans and Coumarins	47454	73230	83794	36968	29299	53419	87748	82800	118180
pme2993	193.05	133	192.042	C10H8O4	[M+H]+	Scopoletin (7-Hydroxy-5-methoxycoumarin)	Lignans and Coumarins	9	5993.1	7667.6	9	9	9	48915	94286	64444
pma6599	207.1	85	206.058	C11H10O4	[M+H]+	6-Hydroxymethylherniarin	Lignans and Coumarins	61571	147340	82365	81840	77487	75127	23707	51142	44956
mws1014	209.04	149.1	208.037	C10H8O5	[M+H]+	Fraxetin (7,8-Dihydroxy-6-methoxycoumarin)	Lignans and Coumarins	6690.4	14847	15688	5723.9	7857.2	5548.8	30313	32129	26495
Cmpp008880	245.12	189.06	244.11	C15H16O3	[M+H]+	Suberosin	Lignans and Coumarins	11369	11283	24197	17698	9	62862	8873	21810	21775
Cmpp007319	261.11	189.06	260.105	C15H16O4	[M+H]+	7-Methoxy-5-Prenyloxycoumarin	Lignans and Coumarins	46285	66492	51046	134880	7483.9	320650	7947.3	80823	65058
mws1405	267.03	211.1	268.037	C15H8O5	[M-H]-	Coumestrol	Lignans and Coumarins	9	3461.1	9	9	9	9	3608.8	7579.9	6520.5
pmb2601	307.1	161.1	308.09	C15H16O7	[M-H]-	7-Hydroxycoumarin-O-rhamnoside	Lignans and Coumarins	26639	47985	25809	11464	6068.4	4419.7	4263.3	2304	1805.3
Lmbp003825	325.09	163.04	324.085	C15H16O8	[M+H]+	Skimmin (7-Hydroxycoumarin-7-O-glucoside)	Lignans and Coumarins	46737	36726	95261	17872	9864.7	13542	4546.2	20749	20674
pmp001218	337.11	281	336.1	C20H16O5	[M+H]+	Psoralidin	Lignans and Coumarins	19208	7831.1	7134.5	49225	2123.3	9	9	9	9
pmb1178	339.1	145.4	338.079	C19H14O6	[M+H]+	O-Feruloylhydroxycoumarin	Lignans and Coumarins	15055	13891	19651	23020	20771	19799	9	9	9
Cmpp011038	339.16	203.03	338.152	C21H22O4	[M+H]+	Bergamottin	Lignans and Coumarins	5474.6	7427.7	1132.3	443440	1816.9	1857700	9	29431	8834.8
pmb2848	347.1	267.1	348.055	C21H13ClO3	[M-H]-	3(2'-Chlorophenyl)-7-hydroxy-4-phenylcoumarin	Lignans and Coumarins	27937	47729	21966	9	3505.2	9	9	9	1759.6
pmb0808	353.1	179	352.079	C16H16O9	[M+H]+	Esculetin-6-O-quinic acid	Lignans and Coumarins	5371.2	9833.9	8811.3	6888.1	6123.2	3581.2	4988.4	10446	9945
mws4102	365.1	350.3	366.11	C21H18O6	[M-H]-	Isoglycyrol	Lignans and Coumarins	9	9	9	9	9	9	544.22	4138.3	2813.6
pmp001219	369.1	297	368.09	C20H16O7	[M+H]+	Corylidin	Lignans and Coumarins	9	9	9	9	9	9	11629	17377	934130
pma0104	369.12	207.1	368.09	C20H16O7	[M+H]+	N-Sinapoylhydroxycoumarin	Lignans and Coumarins	9	9	9	9	9	6669	45729	94365	122640
mws4064	369.13	313.07	368.126	C21H20O6	[M+H]+	Glycycoumarin	Lignans and Coumarins	9	9	9	240660	8280.7	9	9	9	9
Lmbp002255	371.1	209.05	370.09	C16H18O10	[M+H]+	Fraxetin-8-O-glucoside (Fraxin)	Lignans and Coumarins	6189.2	17319	8872.1	9	3734.9	9	13788	27183	22463
Lmbp003208	385.12	223.06	384.106	C17H20O10	[M+H]+	Fraxidin-8-O-glucoside	Lignans and Coumarins	14933	53165	30246	23348	12641	9747.8	9	9	9
Hmcn002743	417.15	181.04	418.162	C22H26O8	[M-H]-	Lirioresinol A	Lignans and Coumarins	11868	31967	27547	29911	31567	18508	15487	21122	21473
pmn001663	417.16	402.1	418.163	C22H26O8	[M-H]-	Syringaresinol	Lignans and Coumarins	3678.3	7175.8	5517	6869	8137.3	4223.3	4036.3	5782	4810.1
pmb2723	485.13	323.2	486.137	C21H26O13	[M-H]-	4-Hydroxycoumarin di-glucoside	Lignans and Coumarins	15137	17472	56073	2443.3	2893.5	1106.2	5201.6	24725	20869
Lmmn002274	521.2	359.15	522.21	C26H34O11	[M-H]-	Isolariciresinol-9'-O-glucoside	Lignans and Coumarins	9	9	4054.8	9	9	2940	42159	123600	105410
Lmtn003096	523.21	361.14	524.226	C26H36O11	[M-H]-	(-)-Secoisolariciresinol 4-O-glucoside	Lignans and Coumarins	28187	13337	16396	5009.9	4424.7	1800.9	35173	24956	13996
Lmbn001181	531.14	531.13	532.143	C22H28O15	[M-H]-	Fraxetin-7,8-di-O-glucoside	Lignans and Coumarins	15059000	24295000	20774000	22030000	20835000	17180000	450050	1325000	1636400
Lmqn001932	579.21	417.16	580.216	C28H36O13	[M-H]-	Syringaresinol-4'-O-glucoside	Lignans and Coumarins	142940	265520	28162	9	9	9	9	9	9
Rfmb26201	621.22	417.16	622.226	C30H38O14	[M-H]-	Syringaresinol-4'-O-(6''-acetyl)glucoside	Lignans and Coumarins	199120	285600	382420	471470	941830	355200	25500	36436	29463
mws0752	185.15	185.16	186.162	C11H22O2	[M-H]-	Undecylic Acid	Lipids	284440	282290	282800	275330	404760	331940	310220	275240	345650
Zmgn003633	211.13	183.14	212.141	C12H20O3	[M-H]-	12-Oxo-10E-Dodecenoic Acid	Lipids	7845.1	9	9	4701.6	3023.2	17180	4387.6	4582.9	15929
mws5045	215.17	169.16	216.173	C12H24O3	[M-H]-	12-Hydroxydodecanoic acid	Lipids	2880.2	2698.9	6075.5	3244.8	1596.4	3301.4	24331	25926	69428
Zmjn003398	227.13	183.14	228.136	C12H20O4	[M-H]-	2-Dodecenedioic acid	Lipids	56435	73636	220750	109070	74504	205640	51242	48661	97522
mws0119	227.2	227.2	228.209	C14H28O2	[M-H]-	Myristic Acid	Lipids	12113000	12826000	12592000	13791000	12482000	12852000	12547000	15281000	18593000
mws0359	241.22	241.22	242.225	C15H30O2	[M-H]-	Pentadecanoic Acid	Lipids	330200	323320	348790	383250	412490	356400	309850	337760	329640
mws0361	253.22	235.19	254.225	C16H30O2	[M-H]-	Palmitoleic Acid	Lipids	8064.6	4755.3	5165.2	6891.9	7260.8	9887.4	4075.5	6288.6	3633.7
mws0120	258.11	104.11	257.103	C8H20NO6P	[M+H]+	Choline Alfoscerate	Lipids	195020	1425100	2246100	1711000	795570	693340	2190200	1517700	3508000
Hmsn000210	133.01	115.01	266.224	C17H30O2	[M-H]-	Methyl 7,10-hexadecadienoate	Lipids	481180	460870	688410	393710	583460	691070	1491100	2081500	1906000
mws0383	267.23	267.23	268.24	C17H32O2	[M-H]-	Cis-10-Heptadecenoic Acid	Lipids	2533700	3398900	2182000	3921800	3536800	3451000	896150	2719000	2982100
mws0362	269.25	269.24	270.256	C17H34O2	[M-H]-	Heptadecanoic acid	Lipids	65845	88305	65162	90489	84666	96149	33829	86081	77109
pmp001264	274.27	256.27	273.267	C16H35NO2	[M+H]+	Hexadecylsphingosine	Lipids	2435200	3071300	2675500	2512900	3019800	2453800	1937800	2937900	3039800
pmb0889	279.23	95.1	278.225	C18H30O2	[M+H]+	Punicic acid (9Z,11E,13Z-octadecatrienoic acid)	Lipids	5322500	6217500	5390500	2728800	3034600	3921900	4470400	6173300	7543600
mws0367	277.22	277.22	278.225	C18H30O2	[M-H]-	α-Linolenic Acid*	Lipids	19999000	13871000	15507000	18379000	20279000	22552000	18046000	25371000	28373000
mws0366	277.22	277.22	278.225	C18H30O2	[M-H]-	γ-Linolenic Acid*	Lipids	22017000	14304000	17229000	20050000	21627000	24861000	18631000	28068000	29278000
Lmbn005923	277.22	59.01	278.225	C18H30O2	[M-H]-	Crepenynic acid	Lipids	536920	365380	442150	510490	558020	661500	492300	701690	813290
mws1491	279.23	279.23	280.24	C18H32O2	[M-H]-	Linoleic acid	Lipids	47399000	46555000	46137000	48851000	58782000	57912000	27851000	42394000	41609000
Lmbn006152	279.23	59.01	280.24	C18H32O2	[M-H]-	(9Z,11E)-Octadecadienoic acid	Lipids	168320	167220	167930	176160	214060	218660	102350	145170	152810
YC512118	282.28	247.24	281.272	C18H35NO	[M+H]+	Oleamide (9-Octadecenamide)	Lipids	68753	133740	112030	244720	152110	230030	215600	66164	219000
mws0396	281.25	281.25	282.256	C18H34O2	[M-H]-	Elaidic Acid	Lipids	29507000	32347000	21153000	56033000	49897000	47279000	9520400	17180000	21802000
mws2623	281.25	281.25	282.256	C18H34O2	[M-H]-	11-Octadecanoic acid(Vaccenic acid)	Lipids	10061000	11777000	7957100	21143000	19475000	17710000	3468500	6323200	7964300
mws1489	283.26	283.26	284.272	C18H36O2	[M-H]-	Stearic Acid	Lipids	27807000	42744000	32897000	51706000	58368000	34263000	28536000	26791000	34928000
Zmyn004548	291.2	235.17	292.204	C18H28O3	[M-H]-	12-Oxo-phytodienoic acid	Lipids	24706	11771	13556	4887.5	10496	17191	48903	82036	106570
Lmbn005443	293.21	235.17	294.219	C18H30O3	[M-H]-	13-KODE; (9Z,11E)-13-Oxooctadeca-9,11-dienoic acid	Lipids	25419	12506	14471	8848.5	13633	22466	30350	66198	85770
Zmpn003368	293.21	195.14	294.219	C18H30O3	[M-H]-	13S-Hydroxy-9Z,11E,15Z-octadecatrienoic acid	Lipids	91808	61587	74904	35098	43996	65635	128420	324350	372890
Lmbn005662	295.23	171.1	296.235	C18H32O3	[M-H]-	9(10)-EpOME;(9R,10S)-(12Z)-9,10-Epoxyoctadecenoic acid	Lipids	1851100	1998200	2100800	1909000	2116900	1754000	1788500	2103300	2194900
Lmbn005369	295.23	195.14	296.235	C18H32O3	[M-H]-	13(S)-HODE;13(S)-Hydroxyoctadeca-9Z,11E-dienoic acid	Lipids	3561400	4522400	3832700	1939300	2156900	2842300	2726900	4352300	5790900
Rfmb091	295.23	195.14	296.235	C18H32O3	[M-H]-	9S-Hydroxy-10E,12Z-octadecadienoic acid	Lipids	3108700	3868600	3325000	1753900	1962600	2584600	2467300	3868600	5160100
pmb2799	295.23	195.2	296.235	C18H32O3	[M-H]-	12,13-Epoxy-9-Octadecenoic Acid	Lipids	430300	431330	449540	390760	444470	389870	356310	499710	590630
Zmyn004714	297.24	183.14	298.251	C18H34O3	[M-H]-	Ricinoleic acid	Lipids	40204	47810	51203	37029	34055	44661	40455	54363	69893
Zmgn005057	297.24	183.01	298.251	C18H34O3	[M-H]-	9,10-Epoxyoctadecanoic Acid	Lipids	14174	11584	13235	10031	9680.5	10320	9640.1	11997	12128
pmf0297	297.32	183.1	298.324	C20H42O	[M-H]-	1-Eicosanol	Lipids	36562	46567	50686	33140	31220	39816	34442	56559	62297
Zmyn005015	298.27	254.25	299.282	C18H37NO2	[M-H]-	Palmitoylethanolamide	Lipids	4778.7	5040.9	6735.6	5715	5813.8	6398.2	8599.1	5607.6	6008
Zmyn005384	299.26	253.26	300.266	C18H36O3	[M-H]-	2R-Hydroxyoctadecanoic Acid	Lipids	6282.6	6721.6	6786.6	8025.9	5369.5	6263.3	4546.9	6262.8	6505
pmn001610	307.26	307.3	308.272	C20H36O2	[M-H]-	Eicosadienoic acid	Lipids	1108300	503770	533900	540970	755730	647610	522730	1282400	1286100
pmb2791	309.21	209.1	310.1	C18H30O4	[M-H]-	9-Hydroperoxy-10E,12,15Z-octadecatrienoic acid	Lipids	58816	36985	39613	13123	17161	26089	104930	170980	198810
pmn001606	309.28	309.28	310.287	C20H38O2	[M-H]-	Eicosenoic acid	Lipids	51013	49658	48283	59992	46171	47557	52880	68147	85679
pmb2804	311.1	171.3	312.23	C18H32O4	[M-H]-	13S-Hydroperoxy-9Z,11E-octadecadienoic acid	Lipids	839700	999860	877750	635520	639660	748180	733920	938750	1134200
pmn001689	311.22	223.17	312.23	C18H32O4	[M-H]-	9-Hydroxy-12-oxo-15(Z)-octadecenoic acid	Lipids	20099	20412	19527	19970	21618	21348	65721	85936	158640
Lmbn005287	311.22	249.22	312.23	C18H32O4	[M-H]-	7S,8S-DiHODE; (9Z,12Z)-(7S,8S)-Dihydroxyoctadeca-9,12-dienoic acid	Lipids	142400	148630	146400	140800	135560	134530	159470	155390	145170
Lmbn005487	313.24	251.24	314.246	C18H34O4	[M-H]-	12,13-DHOME; (9Z)-12,13-Dihydroxyoctadec-9-enoic acid	Lipids	13796	14695	15351	14766	16356	13124	16801	17732	19153
pmn001691	327.22	291.2	328.225	C18H32O5	[M-H]-	9,12,13-Trihydroxy-10,15-octadecadienoic acid	Lipids	14456	18653	23656	2826.4	5214.3	7287.8	55642	80261	153120
Lmbn004240	329.23	199.13	330.241	C18H34O5	[M-H]-	9,10-Dihydroxy-12,13-epoxyoctadecanoic acid	Lipids	20784	35066	45201	12732	13067	19141	16276	23000	45860
pmn001694	329.23	229.15	330.241	C18H34O5	[M-H]-	9,10,13-Trihydroxy-11-Octadecenoic Acid	Lipids	1434200	2066900	1969200	1063100	1128100	1224000	1693000	2277700	1610000
pmp001284	331.28	313.27	330.277	C19H38O4	[M+H]+	Monopalmitin	Lipids	108490	57303	99886	117820	117570	133980	98080	99641	111000
pmb1562	351.25	146.9	350.246	C21H34O4	[M+H]+	1-Stearidonoyl-Glycerol	Lipids	80908	19666	21105	13631	21718	22908	90040	271210	211760
Lmhp011562	353.27	261.22	352.261	C21H36O4	[M+H]+	1-α-Linolenoyl-glycerol	Lipids	209880	28437	66274	54094	81324	573710	1632000	2106000	3379300
Lmhp112042	355.28	263.24	354.277	C21H38O4	[M+H]+	1-Linoleoylglycerol	Lipids	352630	152660	198140	212560	238860	516740	701150	1014500	1688500
pmb0296	357.3	265.4	356.293	C21H40O4	[M+H]+	1-Oleoyl-Sn-Glycerol	Lipids	403710	614240	515590	563890	564440	379270	38574	102220	86196
pmb0864	426.26	285.24	425.254	C19H40NO7P	[M+H]+	LysoPE 14:0	Lipids	1924.9	2187.2	3805.6	28825	4504.2	13805	1657.8	2074	2330.5
Lmhp009187	440.28	299.26	439.27	C20H42NO7P	[M+H]+	LysoPE 15:0	Lipids	5841.5	4348.1	5656.7	33775	7927.4	22089	5563.9	8462.5	10271
Lmhp009034	452.28	311.26	451.27	C21H42NO7P	[M+H]+	LysoPE 16:1	Lipids	9	2920.8	3712.9	24798	4498.1	8701.2	9	2212.6	9
pmb0876	454.29	313.27	453.286	C21H44NO7P	[M+H]+	LysoPE 16:0	Lipids	864340	175200	933530	6455300	693270	6288700	674270	530690	631890
Lmhp009769	466.29	325.27	465.286	C22H44NO7P	[M+H]+	LysoPE 17:1	Lipids	1197.8	1037.4	1915.5	9431.6	2597.6	11777	4225.4	5554.2	5873.3
pmd0130	468.31	184.07	467.301	C22H46NO7P	[M+H]+	LysoPC 14:0	Lipids	14014	11003	13463	136800	32153	64083	10341	18036	25336
Lmhp008801	476.28	335.26	475.27	C23H42NO7P	[M+H]+	LysoPE 18:3	Lipids	6732.4	9	9	28544	9	45461	24694	21205	26840
pmb0881	478.29	337.27	477.286	C23H44NO7P	[M+H]+	LysoPE 18:2	Lipids	102070	69638	73372	591100	136420	728850	123290	133050	120730
pmb2260	480.31	184.07	479.301	C23H46NO7P	[M+H]+	LysoPC 15:1	Lipids	13915	21854	16318	198810	44601	78606	7348.8	8872.4	10956
mws0289	480.31	339.29	479.301	C23H46NO7P	[M+H]+	LysoPE 18:1	Lipids	9	9	9	73895	9	78315	17502	13201	14971
pmb2319	482.32	184.07	481.317	C23H48NO7P	[M+H]+	LysoPC 15:0	Lipids	4643.4	2234.3	4342.6	17193	5253.5	12440	1383.5	2244.8	3590.1
Hmyn007168	483.27	255.23	484.278	C22H45O9P	[M-H]-	LysoPG 16:0	Lipids	233030	937580	300060	1903600	1420500	786700	496850	215640	696970
pmb0863	492.31	184.07	491.301	C24H46NO7P	[M+H]+	LysoPC 16:2(2n isomer)	Lipids	17215	45245	34172	99335	19923	9359.4	2587.5	2263.4	2398.9
pmp001270	494.32	184.07	493.317	C24H48NO7P	[M+H]+	LysoPC 16:1	Lipids	49645	80998	57499	527010	126400	215750	28599	33597	45396
pmb0855	496.34	184.07	495.332	C24H50NO7P	[M+H]+	LysoPC 16:0	Lipids	4717400	898500	2463000	26481000	5203800	22280000	2870200	4976600	7918400
Lmhp008718	506.32	184.07	505.317	C25H48NO7P	[M+H]+	LysoPC 17:2	Lipids	26955	17579	21734	219560	64005	106090	16384	28999	28284
Lmhp009590	508.34	184.07	507.332	C25H50NO7P	[M+H]+	LysoPC 17:1	Lipids	61384	91539	64297	520230	104270	177330	16010	13964	22698
Lmhp010515	510.36	184.07	509.348	C25H52NO7P	[M+H]+	LysoPC 17:0(2n isomer)	Lipids	4386.6	9	3889.2	8317.6	3736.6	11551	3883.2	4872.4	8224.2
Lmhp009773	515.32	261.22	514.314	C27H46O9	[M+H]+	1-α-Linolenoyl-glycerol-3-O-glucoside	Lipids	35811	9	9988.4	13645	10865	50296	93827	137810	184520
Lmhp010573	517.34	263.24	516.33	C27H48O9	[M+H]+	1-Linoleoylglycerol-3-O-glucoside	Lipids	158090	13504	67010	70690	49236	248760	162700	235660	268100
pmb0854	518.32	184.07	517.317	C26H48NO7P	[M+H]+	LysoPC 18:3	Lipids	56775	10169	39494	338760	59782	351720	184030	336170	297820
pmp001273	520.34	184.07	519.332	C26H50NO7P	[M+H]+	LysoPC 18:2	Lipids	710630	189110	1468300	4499500	1029500	4847300	868840	1882800	1896200
pmp001281	522.36	184.07	521.348	C26H52NO7P	[M+H]+	LysoPC 18:1	Lipids	9	9	9	9	62839	553960	46094	160180	220330
mws0126	524.37	184.07	523.364	C26H54NO7P	[M+H]+	LysoPC 18:0	Lipids	321630	34181	208270	1098400	172720	1192400	184810	253830	413990
Lmhp007840	534.36	184.07	533.348	C27H52NO7P	[M+H]+	LysoPC 19:2	Lipids	11644	25027	15440	48081	20483	23351	10708	22057	28031
Lmhp009890	546.36	184.07	545.348	C28H52NO7P	[M+H]+	LysoPC 20:3	Lipids	9817.7	2894.4	3146.7	23813	5083.3	9222.5	3018.3	4931.6	6075.6
Lmhp008744	677.37	261.22	676.367	C33H56O14	[M+H]+	1-α-Linolenoyl-glycerol-2,3-di-O-glucoside	Lipids	44883	1630.1	20374	10984	11542	43643	96529	99098	196270
Lmhp009384	679.39	263.24	678.383	C33H58O14	[M+H]+	1-Linoleoylglycerol-2,3-di-O-glucoside	Lipids	491980	49929	152900	159580	203630	435450	332220	402130	453270
pme3200	74	57	73.064	C2H7N3	[M+H]+	1-methylguanidine	Nucleotides and derivatives	2925.4	21696	13588	4566.7	5701	3974.4	26917	35417	30619
mws0255	112.05	95	111.043	C4H5N3O	[M+H]+	Cytosine	Nucleotides and derivatives	77182	208740	171910	80488	116530	128600	691300	1424000	1678900
pme0257	111.02	80	112.027	C4H4N2O2	[M-H]-	Uracil	Nucleotides and derivatives	264050	243290	263510	239620	259830	363790	266530	202240	272140
mws0572	126.07	109	125.059	C5H7N3O	[M+H]+	5-Methylcytosine	Nucleotides and derivatives	12847	49223	31306	16559	9	20675	28180	70328	86291
pme0040	136.06	119	135.054	C5H5N5	[M+H]+	Adenine	Nucleotides and derivatives	2214400	1832600	5581400	567620	584640	1154900	14271000	16053000	31030000
pme1173	137.05	110	136.039	C5H4N4O	[M+H]+	Allopurinol	Nucleotides and derivatives	9	9	12920	9	9	9	37021	44611	96089
pme0033	137.05	119	136.039	C5H4N4O	[M+H]+	Hypoxanthine	Nucleotides and derivatives	9	11585	30296	9597.7	11903	9	51855	69120	133940
mws0847	150.08	133	149.07	C6H7N5	[M+H]+	1-Methyladenine	Nucleotides and derivatives	93808	183420	108970	104400	107780	77711	33560	90097	59061
pme0183	152.06	135	151.049	C5H5N5O	[M+H]+	Isoguanine*	Nucleotides and derivatives	21263	74976	46823	33514	30569	35772	83922	139050	237780
pme1109	152.06	135	151.049	C5H5N5O	[M+H]+	Guanine*	Nucleotides and derivatives	34964	63893	78546	22177	23589	37452	474400	571960	1321700
pme0256	151.03	151	152.033	C5H4N4O2	[M-H]-	Xanthine	Nucleotides and derivatives	167180	129140	164540	472180	353240	525160	45709	62888	57017
pmc0274	167.1	121.1	166.031	C6H6N4S	[M+H]+	6-Methylmercaptopurine	Nucleotides and derivatives	23671000	29733000	26026000	16029000	11620000	25464000	11623000	36991000	32453000
mws0981	178.04	136.02	179.044	C6H5N5O2	[M-H]-	Isoxanthopterin	Nucleotides and derivatives	14013	19402	18055	10317	8723.2	6669.5	25757	87979	81410
pmb2507	213.1	97	214.024	C5H11O7P	[M-H]-	2-Deoxyribose-1-phosphate	Nucleotides and derivatives	768280	158060	842920	1253300	904750	751850	1153700	709680	2380100
pme1194	228.1	112	227.091	C9H13N3O4	[M+H]+	2'-Deoxycytidine	Nucleotides and derivatives	23821	19794	18930	26232	34391	29526	37351	26600	44212
pme0264	243.1	127	242.09	C10H14N2O5	[M+H]+	Thymidine	Nucleotides and derivatives	27065	25781	29336	15680	24006	17225	40419	41354	48330
ML10180524	244.09	112.05	243.086	C9H13N3O5	[M+H]+	Cytarabine	Nucleotides and derivatives	223100	187470	214950	100770	113310	85544	417370	820680	1996200
pme3732	244.09	112	243.086	C9H13N3O5	[M+H]+	Cytidine	Nucleotides and derivatives	112350	110830	161310	61117	70862	29812	519700	559500	1516500
mws0248	243.06	110	244.07	C9H12N2O6	[M-H]-	Uridine	Nucleotides and derivatives	240800	191190	332870	100250	135960	94939	1102600	791750	1582600
mws0976	243.06	153	244.07	C9H12N2O6	[M-H]-	β-Pseudouridine	Nucleotides and derivatives	21066	18040	17787	18051	14331	7008.3	5031.6	8982.4	9686.2
pme3961	252.11	136	251.102	C10H13N5O3	[M+H]+	2'-Deoxyadenosine	Nucleotides and derivatives	97236	45222	57441	66000	68092	41116	69162	63237	65829
pme1184	268.1	152	267.097	C10H13N5O4	[M+H]+	2'-Deoxyguanosine	Nucleotides and derivatives	108340	104740	91244	85035	82811	76234	91989	86827	85476
pme0230	268.1	136.06	267.097	C10H13N5O4	[M+H]+	Adenosine	Nucleotides and derivatives	17922000	16392000	12301000	15409000	17139000	16281000	8386000	4507900	3804500
mws1060	267.07	135	268.081	C10H12N4O5	[M-H]-	9-(Arabinosyl)hypoxanthine	Nucleotides and derivatives	61869	49511	63366	47904	96754	45774	39728	64952	168050
pme1178	284.1	152	283.092	C10H13N5O5	[M+H]+	Guanosine	Nucleotides and derivatives	886750	710890	1087100	475690	441470	336090	1722400	2757700	2272200
Zmyp000878	284.1	152.06	283.092	C10H13N5O5	[M+H]+	2-Hydroxyadenosine	Nucleotides and derivatives	9	9	9	84293	70373	63765	34658	9	9
mws0668	283.07	151	284.076	C10H12N4O6	[M-H]-	Xanthosine	Nucleotides and derivatives	459380	586440	438020	290500	401620	196070	1709900	4814000	3514500
Lmqp000329	296.07	104.11	295.056	C8H14N3O7P	[M+H]+	5-Aminoimidazole ribonucleotide	Nucleotides and derivatives	645820	2385800	3011800	2207100	1206900	1969100	264320	687770	1260800
pme1474	298.1	136	297.09	C11H15N5O3S	[M+H]+	5'-Deoxy-5'-(methylthio)adenosine	Nucleotides and derivatives	5143700	3591200	4114800	5322400	8492300	4807400	3849000	5284900	4509500
pme1373	306.05	110	307.057	C9H14N3O7P	[M-H]-	2'-Deoxycytidine-5'-monophosphate	Nucleotides and derivatives	9	6117.2	4454.2	7090.7	8639.7	6273.4	9	2048.6	1910.5
pme3967	312.13	180	311.123	C12H17N5O5	[M+H]+	2-(Dimethylamino)guanosine	Nucleotides and derivatives	47672	87279	72318	40852	34231	16916	40458	78098	61651
pme3174	324.06	112	323.052	C9H14N3O8P	[M+H]+	Cytidine 5'-monophosphate(Cytidylic acid)	Nucleotides and derivatives	13109	8945.9	22732	16352	6331.9	8944.7	6531.7	7822.4	8753.2
pme3188	323.03	211	324.036	C9H13N2O9P	[M-H]-	Uridine 5'-monophosphate	Nucleotides and derivatives	10069	22888	41683	31932	30987	13528	9047.4	5904	39942
mws0884	328.05	134.2	329.053	C10H12N5O6P	[M-H]-	Cyclic 3',5'-Adenylic acid	Nucleotides and derivatives	35384	28892	21006	27741	31142	27655	14224	9509.9	6595.2
pme3184	332.08	136	331.068	C10H14N5O6P	[M+H]+	2'-Deoxyadenosine-5'-monophosphate	Nucleotides and derivatives	45277	37596	22582	20834	22335	20580	13558	25425	29833
pmc0066	333.05	137.05	332.052	C10H13N4O7P	[M+H]+	2'-Deoxyinosine-5'-monophosphate	Nucleotides and derivatives	634010	63529	183970	2152500	1314300	2996100	1753400	9763.5	4539.1
mws0675	335.06	123	334.057	C11H15N2O8P	[M+H]+	β-Nicotinamide mononucleotide	Nucleotides and derivatives	26341	63918	139950	77699	91520	41599	100620	41492	46008
mws0609	344.04	150	345.047	C10H12N5O7P	[M-H]-	Guanosine 3',5'-cyclic monophosphate	Nucleotides and derivatives	11869	27239	67707	32244	27647	10251	16865	23617	99657
pmb0981	348.07	136	347.063	C10H14N5O7P	[M+H]+	Adenosine 5'-monophosphate	Nucleotides and derivatives	41807	227740	353210	657400	453410	699460	18597	10819	8656.5
pmb0964	366.2	204.1	365.17	C16H23N5O5	[M+H]+	Isopentenyladenine-7-N-glucoside	Nucleotides and derivatives	112760	119420	105140	140330	154810	126930	135070	90960	121690
pme3337	384.12	252	383.108	C14H17N5O8	[M+H]+	Succinyladenosine	Nucleotides and derivatives	1038700	2187000	2284400	2264500	1764000	1703000	1591500	3750200	4198500
pme2117	426	159	427.029	C10H15N5O10P2	[M-H]-	Adenosine 5'-diphosphate	Nucleotides and derivatives	22685	9340.2	22858	28194	32884	44017	47925	28647	25324
Zmfn000481	535.04	323.03	536.044	C14H22N2O16P2	[M-H]-	Uridine-5'-Diphosphate-D-Xylose	Nucleotides and derivatives	96010	145900	133540	234070	247820	152890	43278	101450	74849
pmb2922	565.05	323.1	566.055	C15H24N2O17P2	[M-H]-	Uridine 5'-diphospho-D-glucose	Nucleotides and derivatives	325270	355880	444780	722500	880940	539710	236960	376210	277770
pmb0530	664.12	136.2	663.109	C21H27N7O14P2	[M+H]+	Nicotinic acid adenine dinucleotide	Nucleotides and derivatives	145450	204870	180420	242410	191800	131380	19698	95313	45246
pmf0287	686.1	339	685.133	C21H33N7O13P2S-2	[M-H]-	3'-Dephospho-CoA	Nucleotides and derivatives	5617.5	4123.7	5587.5	18669	21343	6787.3	3736	5592.3	4763.6
pme2651	742.1	620.1	743.075	C21H28N7O17P3	[M-H]-	NADP (Nicotinamide adenine dinucleotide phosphate)	Nucleotides and derivatives	19513	33251	41388	27108	35009	26462	24740	38531	47887
pme3011	104.07	68.8	103.063	C4H9NO2	[M+H]+	γ-Aminobutyric acid	Organic acids	447160	887790	1188600	216300	216080	425250	4062100	3127600	8048200
ML10172161	103	59.01	104.011	C3H4O4	[M-H]-	Hydroxypyruvic acid	Organic acids	3326100	3477700	2051600	884840	1219700	843010	936000	1290700	2052900
mws0376	115	71	116.011	C4H4O4	[M-H]-	Fumaric acid	Organic acids	842920	853080	643530	779040	1148800	747670	1374400	2386100	2363200
mws0192	117.02	73	118.027	C4H6O4	[M-H]-	Succinic acid	Organic acids	19560000	6680400	9724200	12323000	20222000	9820100	14593000	16689000	17391000
mws0671	120.07	74.1	119.058	C4H9NO3	[M+H]+	L-Homoserine	Organic acids	553960	1013300	787640	759330	588020	351840	1770700	1032600	871510
Lmbp000668	124.04	78.03	123.032	C6H5NO2	[M+H]+	Isonicotinic acid*	Organic acids	92596	97014	72566	75280	100560	98826	101680	101250	132180
mws0425	129.02	85	130.027	C5H6O4	[M-H]-	Citraconic acid	Organic acids	9	223270	147420	9	9	9	26960	144080	141410
Zmgn000217	129.02	85.03	130.027	C5H6O4	[M-H]-	Methylenesuccinic acid	Organic acids	80137	84076	75008	72443	77792	89779	36915	44369	55493
pme0274	132.1	69	131.095	C6H13NO2	[M+H]+	6-Aminocaproic acid	Organic acids	1178300	4687300	2946600	2954500	2181300	1974300	1281400	4779700	4208900
Lmbn001288	131.03	87.04	132.042	C5H8O4	[M-H]-	(S)-2-hydroxy-2-methyl-3-oxobutanoic acid	Organic acids	146760	29026	44206	224420	105140	261670	29367	30852	69433
Lmmn000806	131.03	87.05	132.042	C5H8O4	[M-H]-	Dimethylmalonic acid	Organic acids	116940	25483	44548	186760	85088	224100	25223	24701	59071
Lmgn000160	131.05	70.03	132.053	C4H8N2O3	[M-H]-	3-Ureidopropionic Acid	Organic acids	1049600	3195800	3599400	3096100	4592700	3380100	687020	1631300	2409300
Lmrn002746	131.07	85.07	132.079	C6H12O3	[M-H]-	2-Hydroxy-4-methylpentanoic acid	Organic acids	23052	27307	19454	21958	32348	30564	9	9	9
Lmbn000198	133.01	71.01	134.022	C4H6O5	[M-H]-	3-Dehydro-L-Threonic Acid	Organic acids	3707500	3221700	4530700	2747500	4540200	4786900	9807300	14184000	13599000
mws0275	133.01	71	134.022	C4H6O5	[M-H]-	L-(-)-Malic acid	Organic acids	14464000	12033000	17810000	11436000	17289000	17684000	32456000	51795000	48159000
Zmgn000503	133.05	71.01	134.058	C5H10O4	[M-H]-	2,3-Dihydroxy-3-Methylbutanoic Acid	Organic acids	1348300	729500	1427300	1283500	1889300	1610300	4018200	3467700	2716800
Lmbn002862	137.02	93.03	138.032	C7H6O3	[M-H]-	3-Hydroxybenzoic Acid	Organic acids	3796300	11594000	10251000	885370	2331800	1468900	4042300	23790000	26843000
pme3207	141.02	59	142.027	C6H6O4	[M-H]-	Muconic acid	Organic acids	442720	646900	1190600	927040	494970	1233400	551100	361820	717530
mws0567	146.09	87	145.085	C5H11N3O2	[M+H]+	4-Guanidinobutyric acid	Organic acids	715550	1169000	1628800	709990	1295300	575690	442210	930800	679160
mws0208	145.05	101	146.058	C6H10O4	[M-H]-	Adipic Acid	Organic acids	318080	114150	227100	569090	476470	628750	63830	36384	106470
Wmzn000227	145.06	109.04	146.058	C6H10O4	[M-H]-	2,2-Dimethylsuccinic acid	Organic acids	10401	25192	11880	6228.4	5597.9	8465.3	1729.1	3488.8	2377.6
pmb2826	147.03	87.1	148.037	C5H8O5	[M-H]-	L-Citramalic acid	Organic acids	60913	73707	70173	64779	49518	73258	34593	59126	42999
mws0262	149.01	87	150.016	C4H6O6	[M-H]-	L-Tartaric acid	Organic acids	579940	534480	619400	1689500	1677400	2047300	127820	308220	153890
Lmbn001467	158.08	116.07	159.09	C7H13NO3	[M-H]-	5-Acetamidopentanoic Acid	Organic acids	63364	161820	145070	113340	107440	139120	50911	122130	150310
Lmbn002072	159.07	97.07	160.074	C7H12O4	[M-H]-	2-Propylsuccinic acid	Organic acids	5878.3	2624.8	9	11390	12169	19494	30593	23122	43393
Lmmn001643	163.04	119.05	164.047	C9H8O3	[M-H]-	2-Hydroxycinnamic acid	Organic acids	1157000	1027600	4216100	4962100	6909200	3862800	764070	409830	298250
pme0282	165.02	77.04	166.027	C8H6O4	[M-H]-	Phthalic acid	Organic acids	109270	36362	89222	142260	127420	118020	8305	38578	35952
mws0344	165.04	75	166.048	C5H10O6	[M-H]-	D-Xylonic acid	Organic acids	1892300	2116600	2820800	2863800	3659200	4301800	2795000	1546700	2505600
Lmbn003524	171.1	99.08	172.11	C9H16O3	[M-H]-	9-Oxononanoic acid	Organic acids	19494	32556	28247	24072	32195	31435	31487	27125	32090
mws0242	173.08	111	174.089	C8H14O4	[M-H]-	Suberic Acid	Organic acids	9598.7	13922	15490	6035.6	5520.8	9785.4	15992	12972	24725
Lmgn002555	173.08	59.01	174.089	C8H14O4	[M-H]-	2-Propylglutaric acid	Organic acids	420100	494310	305760	173450	328270	236960	9	9	9
pmb3101	175.06	115	176.068	C7H12O5	[M-H]-	2-Isopropylmalic Acid	Organic acids	430140	3377900	945470	2144000	2367000	2145900	45340	66979	78298
mws0237	187.1	125	188.105	C9H16O4	[M-H]-	Anchoic Acid	Organic acids	874680	1492500	1828700	763740	694710	1042200	2012100	1631100	2547900
mws0281	191.02	111.01	192.027	C6H8O7	[M-H]-	Citric Acid*	Organic acids	44383000	40447000	42144000	33481000	44181000	50180000	15891000	28462000	31791000
Zmyn000453	191.02	111.01	192.027	C6H8O7	[M-H]-	Isocitric Acid*	Organic acids	11810000	13225000	13736000	11045000	14938000	14379000	7529700	10532000	7719000
mws0277	191.06	85	192.063	C7H12O6	[M-H]-	Quinic Acid	Organic acids	816860	786400	899420	884190	916710	1010400	503200	601240	535970
mws1189	193.04	72.8	194.033	C6H10O7	[M-H]-	D-Galacturonic acid*	Organic acids	164840	148460	164360	141420	186460	204750	142750	140380	170200
pmb2640	199.17	181	200.178	C12H24O2	[M-H]-	Lauric acid	Organic acids	4786.5	5216.2	5704.7	4262.7	4013	3225.3	3511.6	5735.7	29455
pme1654	209.12	59.02	210.126	C12H18O3	[M-H]-	Jasmonic acid	Organic acids	23896	32311	93464	9	9	9	17989	7308.8	64310
Lmtn004049	263.13	204.12	264.136	C15H20O4	[M-H]-	Abscisic acid	Organic acids	22046	19836	25031	12700	20593	7079.2	316960	546950	612040
Lmmn003323	271.23	225.22	272.235	C16H32O3	[M-H]-	2-Hydroxyhexadecanoic acid	Organic acids	172920	168200	126660	166450	247480	132460	106140	332120	475410
pmb3059	543.1	191.2	544.128	C19H28O18	[M-H]-	Quinic acid O-di-glucuronic acid	Organic acids	4028.2	26593	18919	3347.5	3967.7	9	9	9	9
pma0134	121.04	93.06	120.042	C4H8O4	[M+H]+	D-(-)-Threose	Others	22573	11860	19859	9	9	9	33086	18958	28924
Lmbn002737	119.05	93.03	120.058	C8H8O	[M-H]-	3-Methylbenzaldehyde	Others	6250.2	38827	14760	20884	23646	28326	9	2259.7	3326
mws0491	122.1	105	121.089	C8H11N	[M+H]+	Phenethylamine	Others	59450	185980	103230	16160	15816	20606	5780300	7497000	14689000
mws0133	123.06	79.9	122.048	C6H6N2O	[M+H]+	Nicotinamide	Others	666330	813210	744210	581700	760730	560550	1893500	1801100	2350000
pme0490	124.04	78	123.032	C6H5NO2	[M+H]+	Nicotinic acid*	Others	65633	50673	46415	54917	66698	87875	87223	90689	92919
ML10197929	130.09	88.04	131.069	C4H9N3O2	[M-H]-	Creatine	Others	3051.5	22417	11095	28211	21035	17528	8698	10712	26003
mws0889	135.03	75.01	136.037	C4H8O5	[M-H]-	D-Threonic Acid	Others	82912	41488	86170	107470	165150	138500	171390	85837	103030
pmb0764	144.05	113.2	143.04	C6H9NOS	[M+H]+	4-Methyl-5-thiazoleethanol	Others	9	3258.3	6200.4	9	9	9	8910.4	16366	12925
ML10171848	147.03	85.03	148.037	C5H8O5	[M-H]-	D-Arabinono-1,4-lactone	Others	81426	85505	84465	96685	93780	102910	60207	59194	63097
Zmgn000173	149.05	75.01	150.053	C5H10O5	[M-H]-	D-Ribose	Others	3152.7	3594.7	6935.4	8151.1	7913.4	8599.5	2853.6	3650.4	3838.4
mws1499	149.05	59.01	150.053	C5H10O5	[M-H]-	D-(-)-Arabinose	Others	1329100	1359900	1630800	2988400	2291200	4062800	146860	651700	583900
mws0213	151.06	71	152.068	C5H12O5	[M-H]-	Ribitol*	Others	122040	140120	163640	318200	213790	407360	9	49048	47930
mws0437	151.06	71	152.068	C5H12O5	[M-H]-	D-Arabitol*	Others	102200	125900	166720	271790	222830	381950	8801.1	59542	51539
pme2529	163.2	101	164.068	C6H12O5	[M-H]-	1,5-Anhydro-D-glucitol	Others	190720	102370	120190	232780	174260	293120	54366	54150	94727
mws1595	163.06	118.6	164.068	C6H12O5	[M-H]-	D-Fucose	Others	96115	45416	60430	124110	86270	150430	26928	27282	44552
Zmjp000624	168.06	150.05	167.058	C8H9NO3	[M+H]+	Pyridoxal	Others	169960	65136	72166	37778	32212	19444	97808	166620	155920
pme1383	170.08	134.1	169.074	C8H11NO3	[M+H]+	Pyridoxine	Others	48214	79893	74883	28236	29856	16848	213580	146190	174710
MA10039492	173.01	71.03	174.016	C6H6O6	[M-H]-	Dehydroascorbic acid	Others	16214	13254	16276	13051	21633	63054	23686	12616	22007
pme0516	179.06	87	180.063	C6H12O6	[M-H]-	Inositol	Others	439800	304030	335190	278980	235420	266810	181100	208720	234610
mws1164	181.07	138.07	180.063	C6H12O6	[M+H]+	D-Fructose	Others	554280	517110	503670	630980	764830	888320	255670	448350	416320
mws4170	179.06	59.01	180.063	C6H12O6	[M-H]-	D-Glucose	Others	520450	518370	511140	632750	803080	874840	256290	416210	407150
Cmyp007180	181.12	107.09	180.115	C11H16O2	[M+H]+	Dihydroactinidiolide	Others	18185	80544	57520	27279	23908	33885	28159	68814	46322
mws1155	181.07	101.02	182.079	C6H14O6	[M-H]-	Mannitol*	Others	14824	7266.4	4959.9	2709.9	4262.3	8309.8	9	2763.4	3676.6
pme2237	181.07	101	182.079	C6H14O6	[M-H]-	Dulcitol*	Others	45549	18294	18633	10218	13052	18104	9435.6	7350.8	8140.8
mws0214	181.07	71	182.079	C6H14O6	[M-H]-	D-Sorbitol	Others	46119	19470	20494	14391	13498	26440	5165.3	10388	10764
pme2596	184.06	148	183.053	C8H9NO4	[M+H]+	4-Pyridoxic acid	Others	12328	14504	18566	29422	33990	36532	4705.4	11148	9584.6
Zmgn000447	184.98	78.96	185.993	C3H7O7P	[M-H]-	3-Phospho-D-glyceric acid	Others	7205200	7494700	7718500	28715000	19527000	12004000	2178600	2518300	2304500
pmn001380	187.1	169.09	188.105	C9H16O4	[M-H]-	Eucommiol	Others	66349	114520	137650	54311	46379	71077	143930	102340	202540
pme3705	193.04	73	194.043	C6H10O7	[M-H]-	D-Glucoronic acid*	Others	256300	215160	258920	240160	336790	373920	226360	189370	206320
mws2104	193.07	99.01	194.079	C7H14O6	[M-H]-	D-Pinitol	Others	76695	39729	57132	60016	87331	88507	49311	36838	37525
pme0534	195.05	74.9	196.058	C6H12O7	[M-H]-	Gluconic acid	Others	815110	1176100	1503000	950440	1011500	917570	5760500	3524100	4921100
Zmzn000079	199	78.96	200.009	C4H9O7P	[M-H]-	D-Erythrose-4-phosphate	Others	16972	45084	59547	27161	26550	15939	9	23426	37790
Zmpn000199	209.03	85.03	210.038	C6H10O8	[M-H]-	D-Galactaric acid	Others	315610	664250	661050	836090	847190	702060	1054900	1396300	1902000
Zmyn000108	209.03	85.03	210.038	C6H10O8	[M-H]-	D-Saccharic acid	Others	285430	678950	590060	893490	778510	642140	1039300	1213500	1778500
Hmcn000192	209.07	59.01	210.073	C7H14O7	[M-H]-	Sedoheptulose	Others	108440	269850	234240	316950	315730	251430	450650	472170	666660
mws1337	220.12	202.1	219.111	C9H17NO5	[M+H]+	D-Pantothenic Acid	Others	4132800	2584500	3818100	4838000	4655000	4781400	1233100	1757500	2265100
mws4174	222.1	138	221.09	C8H15NO6	[M+H]+	N-Acetyl-D-mannosamine*	Others	336430	612560	657140	302550	242720	129800	409970	418110	429430
pme2755	222	144	221.09	C8H15NO6	[M+H]+	N-Acetyl-D-glucosamine*	Others	661760	653330	787850	578420	666570	587910	653360	809090	922900
mws2608	222.1	84.05	221.09	C8H15NO6	[M+H]+	N-Acetyl-D-galactosamine*	Others	100550	262870	285370	165260	122500	72184	201660	189910	200920
pma6455	229.01	96.97	230.02	C5H11O8P	[M-H]-	Ribulose-5-phosphate	Others	9	23711	46588	23549	39282	17833	17521	24391	13691
pme2266	245.1	227	244.088	C10H16N2O3S	[M+H]+	Biotin	Others	28274	19273	20016	47377	40855	75996	29378	35005	42053
pma3101	256.2	124.1	256.082	C11H14NO6+	[M+H]+	Nicotinate D-ribonucleoside	Others	1089400	2117800	1457600	1191800	1412000	728980	629990	1285700	1636500
Zmyn000110	258.04	78.96	259.046	C6H14NO8P	[M-H]-	D-Glucosamine 1-phosphate	Others	11098	48779	26055	68000	25980	18814	11047	12996	21734
mws0866	259.02	97	260.03	C6H13O9P	[M-H]-	D-Glucose 6-phosphate	Others	746900	1031000	1581900	944400	1143000	682070	510780	709520	732530
pme3313	259	97	260.03	C6H13O9P	[M-H]-	D-Fructose 6-phosphate	Others	67525	228970	411820	117750	416270	256990	98508	135920	39394
Zmpn000095	261.04	78.96	262.045	C6H15O9P	[M-H]-	Sorbitol-6-phosphate	Others	7214.1	9304.6	11584	12003	7429.4	7533.9	5454.3	10911	14176
pmb3081	289	97	290.004	C6H11PO11	[M-H]-	Glucarate O-Phosphoric acid	Others	7298500	8811400	10058000	13473000	13665000	13116000	10210000	5981200	5569400
pme3163	289	97	290.04	C7H15O10P	[M-H]-	D-Sedoheptuiose 7-phosphate	Others	4289300	5261200	5935700	7753100	8368900	8406000	6460900	3878600	3375900
Lmmn006306	293.21	293.21	294.219	C18H30O3	[M-H]-	Machilusolide D	Others	1720300	1948600	2215100	706320	940510	1101400	1064800	2158700	3299100
pmb3079	300.05	96.9	301.056	C8H16NO9P	[M-H]-	N-Acetyl-D-glucosamine-1-phosphate	Others	24715	104710	91046	61954	71237	68284	78145	98465	107690
pmb0789	332.13	152.07	331.127	C14H21NO8	[M+H]+	Pyridoxine-5'-O-glucoside	Others	84052	64287	14066	3686.8	6720.4	1753.3	17206	44575	45089
pme3311	339	97	339.996	C6H14O12P2	[M-H]-	D-Fructose-1,6-biphosphate	Others	5467.7	20830	19411	11706	15126	11209	15194	10590	14329
mws5038	341.11	89.02	342.116	C12H22O11	[M-H]-	Isomaltulose*	Others	1005300	1316900	1093500	963140	1295300	1619900	1009800	1769800	1816800
mws1333	341.11	113	342.116	C12H22O11	[M-H]-	Melibiose*	Others	550860	710480	554910	357270	585720	760310	559170	831670	834130
Zmjn000425	341.11	89.02	342.116	C12H22O11	[M-H]-	D-Lactulose*	Others	212820	335000	151310	223870	368970	297530	261060	639720	427240
mws1080	341.11	179	342.116	C12H22O11	[M-H]-	Galactinol*	Others	3167700	4673100	3841300	2665600	3693000	6010600	3939100	5470700	5951700
MA10039641	341.11	89.02	342.116	C12H22O11	[M-H]-	Lactobiose*	Others	1115900	1365200	1079500	804750	1263600	1556000	985590	1536800	2170300
pme0519	341.11	119	342.116	C12H22O11	[M-H]-	D-(+)-Sucrose*	Others	1737900	2799400	2048600	1463800	1945600	3151200	1867800	3278700	3231100
mws0264	341.11	119	342.116	C12H22O11	[M-H]-	D-(+)-Trehalose*	Others	615190	782940	611930	579600	648880	759390	540120	856950	803060
mws5040	365.11	203.05	364.078	C12H21O11Na	[M+H]+	Turanose	Others	1229000	1432700	1151500	1649200	2364700	1761900	2078000	1268000	1579400
mws0232	377.15	243	376.138	C17H20N4O6	[M+H]+	Riboflavin	Others	145050	109520	247270	73133	70347	52077	235770	371660	379690
pmn001423	385.19	223.13	386.194	C19H30O8	[M-H]-	Roseoside	Others	108180	71422	57447	154600	80310	79150	123700	144950	143860
mws2523	421.08	241.1	422.083	C12H23O14P	[M-H]-	Trehalose 6-phosphate	Others	19397	36664	36646	35022	40825	23685	14095	37850	36153
HJN088	431.12	125.03	432.126	C18H24O12	[M-H]-	Licoagroside B	Others	5778.9	6914.2	7613.4	4698.3	5067.9	4729.7	3965000	15347000	14652000
HJN055	435.13	273.08	436.136	C21H24O10	[M-H]-	Dihydrocharcone-4'-O-glucoside	Others	32107	77265	7340.7	8586.5	13983	3940.6	131640	188810	205470
Lmmn000214	487.17	341.11	488.174	C18H32O15	[M-H]-	Solatriose	Others	23481	80774	43061	12164	9349.7	34565	2737.3	15867	20541
mws1589	503.16	179	504.169	C18H32O16	[M-H]-	D-Panose*	Others	123830	76176	74025	9	4373.9	18170	32588	159480	94372
pme0500	503.16	323	504.169	C18H32O16	[M-H]-	D-(+)-Melezitose*	Others	41014	47097	49954	1130.1	2451.3	14321	17176	50968	42678
pme2125	503.44	179	504.169	C18H32O16	[M-H]-	Raffinose*	Others	408640	330060	444450	16055	16378	101130	209080	598380	415330
N8992	503.34	503.34	504.345	C30H48O6	[M-H]-	kudzusapogenol B	Others	9	9	9	6352.2	3302.9	9	212670	2098300	1877200
pmb2653	649.1	145	650.227	C24H42O20	[M-H]-	D(+)-Melezitose O-rhamnoside	Others	13674	36711	27450	9	9	7682.4	9	11286	10394
mws4163	665.21	485.3	666.222	C24H42O21	[M-H]-	Nystose	Others	20902	10663	11802	9	9	9	3791.3	29969	7098.9
MA10014775	109.03	81.03	110.037	C6H6O2	[M-H]-	Hydroquinone	Phenolic acids	101360	209160	149770	11141	17137	6886	9	9	9
pmb0069	122	105	121.053	C7H7NO	[M+H]+	Benzamide	Phenolic acids	17811	48204	33201	5032.8	5568.9	5885.6	1475600	1870200	3676600
Lmbn001930	121.03	77.04	122.037	C7H6O2	[M-H]-	2-Hydroxybenzaldehyde (Salicylaldehyde)	Phenolic acids	25469	11171	25011	32735	34654	32995	9	9536.7	19770
ML10179289	105.07	77.04	122.073	C8H10O	[M+H-H2O]+	2-Phenylethanol	Phenolic acids	19147	33230	16258	9	9	9	988620	1396700	2460200
mws0566	123.05	108	124.052	C7H8O2	[M-H]-	4-Methylcatechol	Phenolic acids	9	9	9	9	3667.8	9	21091	143440	148770
mws1078	138.05	92.1	137.048	C7H7NO2	[M+H]+	Anthranilic Acid	Phenolic acids	9	9	9	9	9	9	36076	165740	260700
Lmbn001981	137.02	93.03	138.032	C7H6O3	[M-H]-	2,5-Dihydroxybenzaldehyde	Phenolic acids	78372	69396	123300	9	55629	76015	183940	303890	356710
Lmgn001670	137.03	108.02	138.032	C7H6O3	[M-H]-	Salicylic acid	Phenolic acids	8008.6	17138	30417	4827.9	3861.2	7569.9	33792	104800	196700
mws0749	137.02	93	138.032	C7H6O3	[M-H]-	4-Hydroxybenzoic acid	Phenolic acids	76797	101250	144820	38312	45498	60566	217580	367240	386240
Hmgn001653	137.02	93.04	138.032	C7H6O3	[M-H]-	Protocatechuic aldehyde	Phenolic acids	48995	64716	92909	20053	29611	64133	93694	224880	214930
pmp001285	149.02	65.04	148.016	C8H4O3	[M+H]+	Phthalic anhydride	Phenolic acids	697160	1257200	1455900	626950	836840	714770	800550	1163800	1097800
mws0458	151.04	136	152.047	C8H8O3	[M-H]-	Vanillin	Phenolic acids	160390	365770	369180	118160	112320	100470	754090	802830	1142300
mws0444	152.04	108	153.043	C7H7NO3	[M-H]-	3-Aminosalicylic acid	Phenolic acids	80828	47118	20301	2165.8	9651.3	6732.9	5846	15611	16905
mws0180	153.02	109.03	154.027	C7H6O4	[M-H]-	2,5-Dihydroxybenzoic acid	Phenolic acids	21180	15732	20639	10472	22182	17149	19154	59265	77197
pmf0440	163.08	91.1	162.068	C10H10O2	[M+H]+	4-MethoxycinnaMaldehyde	Phenolic acids	73780	85489	77724	96364	77846	78149	81617	84164	81352
pme1439	165.05	119	164.047	C9H8O3	[M+H]+	p-Coumaric acid	Phenolic acids	117670	92123	386280	613890	694830	429930	93518	42426	28169
pme3083	164.04	120	165.043	C8H7NO3	[M-H]-	2-(Formylamino)benzoic acid	Phenolic acids	471990	541600	515680	107890	124110	52830	3659000	4864100	7490400
mws0467	165.06	119.05	166.063	C9H10O3	[M-H]-	3-(4-Hydroxyphenyl)-propionic acid	Phenolic acids	7476.7	9240	25782	37193	48889	25953	6708.7	2794.9	3616.9
NK10253223	168.06	94.06	167.058	C8H9NO3	[M+H]+	2-Amino-3-methoxybenzoic acid	Phenolic acids	9	9	9	9	9	9	13499	57806	90596
mws0028	167.03	108.02	168.042	C8H8O4	[M-H]-	Vanillic acid	Phenolic acids	8201.7	17031	15242	3167.4	3336	3945.8	77205	175620	177780
mws1195	179.07	147.1	178.063	C10H10O3	[M+H]+	p-Coumaric acid methyl ester	Phenolic acids	26983	48128	57469	22361	26809	21433	9	9	9
mws0009	179.07	91	178.063	C10H10O3	[M+H]+	Coniferaldehyde	Phenolic acids	17417	24619	19945	22563	16186	26840	16238	9977.5	22573
mws2212	179.03	135.05	180.042	C9H8O4	[M-H]-	Caffeic acid	Phenolic acids	29810	65258	65461	22648	17685	29369	13010	11115	11660
mws0093	179.07	146	180.079	C10H12O3	[M-H]-	Coniferyl alcohol	Phenolic acids	9	5092.1	10293	2132.5	2317.3	9	35941	86133	92724
mws1350	181.05	151	182.058	C9H10O4	[M-H]-	Syringaldehyde; 4-Hydroxy-3,5-Dimethoxybenzaldehyde	Phenolic acids	28294	92045	234020	11691	6988.6	10639	100730	214600	268630
Lmdn003756	193.05	135.05	194.058	C10H10O4	[M-H]-	Methyl caffeate	Phenolic acids	162570	294430	78144	164150	192670	82890	9	5635.1	4928.4
mws0014	193.05	134.01	194.058	C10H10O4	[M-H]-	Ferulic acid	Phenolic acids	233050	474550	414140	12625	12979	13549	9	9	9
mws0027	197.05	123	198.053	C9H10O5	[M-H]-	Syringic acid	Phenolic acids	17391	31439	59720	5390.4	3768.4	4287.8	132270	304040	237300
Lmln010063	205.16	189.13	206.167	C14H22O	[M-H]-	2,6-Di-t-butylphenol	Phenolic acids	924900	1051200	1246600	1313400	1313500	894750	1028000	1194200	1423400
pme3443	207.07	192	208.074	C11H12O4	[M-H]-	Sinapinaldehyde	Phenolic acids	154210	193850	183370	35524	30166	18925	428670	498790	557640
mws0853	209.08	179	210.089	C11H14O4	[M-H]-	Sinapyl alcohol	Phenolic acids	9	9	5076	16379	16044	11628	22606	70770	74039
mws4085	223.06	193	224.068	C11H12O5	[M-H]-	Sinapic acid	Phenolic acids	101800	61432	194350	21568	13113	9	9	9	9
Lmhn003240	237.04	121.03	238.048	C11H10O6	[M-H]-	Benzoylmalic acid	Phenolic acids	2209700	8384500	4049300	3645900	3913100	2893300	274800	460590	2234700
pme0428	237.08	103	238.084	C12H14O5	[M-H]-	3,4,5-Trimethoxycinnamic acid	Phenolic acids	9	3295.9	5544.7	3092.2	3459.5	4783	9	9	9
pmn001320	237.08	163.04	238.084	C12H14O5	[M-H]-	1-O-p-Cumaroylglycerol	Phenolic acids	135450	159340	542040	198100	140860	227050	9	9	9
Lmhn003373	253.04	137.02	254.043	C11H10O7	[M-H]-	p-Hydroxybenzoylmalic acid	Phenolic acids	1053600	3203100	2438900	1702600	2135800	2009600	2305400	6888800	7909400
Lmlp012720	279.16	149.02	278.152	C16H22O4	[M+H]+	Dibutyl phthalate	Phenolic acids	13434000	22133000	24725000	11423000	14964000	12730000	16100000	20791000	18704000
Lmhn002926	279.05	163.04	280.058	C13H12O7	[M-H]-	p-Coumaroylmalic acid	Phenolic acids	29246000	36240000	35118000	7000400	7962200	2864500	19500	33469	39417
pmn001511	285.1	123	286.105	C13H18O7	[M-H]-	3-Hydroxy-5-Methylphenol-1-O-Glucoside	Phenolic acids	110010	309620	284830	286070	379770	261350	46993	164860	135720
Hmln007772	293.18	221.16	294.183	C17H26O4	[M-H]-	Nordihydrocapsiate	Phenolic acids	1417300	1111000	605380	1063000	641250	1001500	747200	1031800	613740
Lmhn102068	295.05	179.03	296.053	C13H12O8	[M-H]-	2-O-Caffeoylmalic acid	Phenolic acids	19461	52087	43672	19973	9038.6	9	9	9	3407.9
HJAP140	299.08	284.07	298.084	C17H14O5	[M+H]+	Puerol A	Phenolic acids	12640	225090	15807	2326.9	2955.9	9	199850	1490200	270980
Zmhn001926	299.08	137.02	300.084	C13H16O8	[M-H]-	1-O-Salicyl-D-glucose	Phenolic acids	319860	2392500	332160	3430100	3738200	2219900	326000	3470300	3935500
Zmhn001358	299.08	137.02	300.084	C13H16O8	[M-H]-	4-O-Glucosyl-4-hydroxybenzoic acid	Phenolic acids	4931.5	9	9	9	9	9	185020	586290	5192300
Lmhn003074	309.06	193.05	310.069	C14H14O8	[M-H]-	Feruloylmalic acid	Phenolic acids	1540900	1627400	2175900	68580	58092	34901	9	9	9
pmb2871	315.07	153	316.079	C13H16O9	[M-H]-	2,5-Dihydroxybenzoic acid O-glucoside	Phenolic acids	3102500	16132000	10008000	10091000	10788000	7554600	1974300	8490200	5867300
pmn001419	325.09	163.04	326.1	C15H18O8	[M-H]-	1-O-[(E)-p-Cumaroyl]-D-glucose	Phenolic acids	752700	584640	548820	427930	536350	268240	382340	420390	289680
pmn001517	329.12	167	330.131	C15H22O8	[M-H]-	3,4,5-Trimethoxyphenyl-1-O-Glucoside	Phenolic acids	75670	208120	172120	26918	26636	16395	13986000	24483000	21200000
pmn001518	331.07	169.01	332.074	C13H16O10	[M-H]-	1-O-Galloyl-D-glucose	Phenolic acids	63963	146440	67162	9	9	9	132480	405650	376190
Lmmn001294	331.1	153.02	332.111	C14H20O9	[M-H]-	Koaburaside	Phenolic acids	235280	470590	346600	100320	70183	26956	887200	1968400	1809200
pmn001420	341.09	179.04	342.095	C15H18O9	[M-H]-	1-O-[(E)-Caffeoyl]-D-glucose	Phenolic acids	716820	1270500	682150	383980	226500	148110	91725	131500	209560
mws0906	341.12	179	342.131	C16H22O8	[M-H]-	Coniferin	Phenolic acids	715020	1237800	609160	338160	184010	154380	80244	147890	235030
Zmln000899	343.11	181.05	344.111	C15H20O9	[M-H]-	Syringaldehyde-4-O-glucoside	Phenolic acids	19465	9	72576	25055	16015	28902	9	9	9
Lmmn000774	343.1	181.05	344.111	C15H20O9	[M-H]-	Dihydrocaffeoylglucose	Phenolic acids	26442	77481	184210	59118	44902	80380	41371	9	9
mws0178	353.09	191.01	354.095	C16H18O9	[M-H]-	Chlorogenic acid	Phenolic acids	23949	12092	5482.5	13491	17073	15717	47725	7349.1	5828.4
mws0748	353.09	191.1	354.095	C16H18O9	[M-H]-	1-Caffeoylquinic acid	Phenolic acids	5828.3	34076	11051	8321.4	2886.6	3842.4	4342.2	10900	5041.6
Zmhn002422	355.1	193.05	356.11	C16H20O9	[M-H]-	1-O-Feruloyl-D-Glucose	Phenolic acids	162860	71690	164830	177700	234040	169620	192050	266890	197260
pmb3107	359.1	182.1	360.106	C15H20O10	[M-H]-	Glucosyringic Acid	Phenolic acids	352480	911840	774750	96165	52601	24569	4302500	9568900	7666000
pmn001695	371.1	249.06	372.106	C16H20O10	[M-H]-	Trihydroxycinnamoylquinic acid	Phenolic acids	18205	52453	25201	13411	20319	19130	6723.8	9212.5	8496.2
HJN003	385.11	223.06	386.122	C17H22O10	[M-H]-	1-O-Sinapoyl-D-glucose	Phenolic acids	67662	37952	33336	72518	37655	56941	67285	87352	79317
Lmzn001582	387.17	207.1	388.174	C18H28O9	[M-H]-	5'-Glucosyloxyjasmanic acid	Phenolic acids	38549	104230	100740	113390	33519	60858	46781	222260	364290
pmn001738	403.12	223.1	404.132	C17H24O11	[M-H]-	Oleoside 11-methyl ester	Phenolic acids	19146	33510	32874	12922	12879	6133.4	4483.5	35891	33390
mad2085	457.08	295.04	458.085	C22H18O11	[M-H]-	Caffeoyl-p-coumaroyltartaric acid	Phenolic acids	384960	516340	330220	163900	226630	91598	167270	207690	241360
pmn001315	457.14	397.11	458.142	C20H26O12	[M-H]-	Regaloside	Phenolic acids	5357500	9405100	4598100	2875600	3611100	788590	245310	829430	565610
pmb2654	460.1	117.9	461.153	C19H27NO12	[M-H]-	Anthranilate-1-O-Sophoroside	Phenolic acids	254500	674890	464860	139530	156540	202800	108780	325960	258070
Lmhn002321	461.07	167.04	462.08	C21H18O12	[M-H]-	Vnilloylcaffeoyltartaric acid	Phenolic acids	4892600	3695400	3664600	1287000	1496900	911690	2075000	5566500	6870800
pmb3072	481.14	319.3	482.142	C22H26O12	[M-H]-	3-O-p-Coumaroylshikimic acid O-glucoside	Phenolic acids	9	9	9	9	9	9	22060	37564	45356
pmn001707	485.33	485.33	486.335	C30H46O5	[M-H]-	Quillaic acid	Phenolic acids	41685	32272	34100	11637	37525	35651	49706	87076	76408
pmb0758	491.15	329	490.148	C24H26O11	[M+H]+	Anisic acid-O-feruloyl glucoside	Phenolic acids	50115	11069	26355	38002	17501	44970	39063	52889	83301
pmb2936	591.17	367.2	592.179	C28H32O14	[M-H]-	Disinapoyl glucoside	Phenolic acids	5647.1	3650.4	9195.8	9	9	9	9	9	9
Zmhn003059	283.06	240.04	284.069	C16H12O5	[M-H]-	Emodin-1-methyl ether	Quinones	505250	497590	327400	249670	58905	43530	28204	49892	57956
pmn001336	431.1	269	432.106	C21H20O10	[M-H]-	Aloeemodin-8-O-D-glucoside	Quinones	725510	571270	153380	9441	27236	14499	19476	40554	71894
mws0024	169.01	125	170.022	C7H6O5	[M-H]-	Gallic acid	Tannins	132830	26658	24474	49021	86917	51113	49607	142120	113810
mws0836	577.14	425.1	578.142	C30H26O12	[M-H]-	Procyanidin B1	Tannins	9	9	9	9	9	9	6439	41922	43879
pme0436	577.14	407.1	578.142	C30H26O12	[M-H]-	Procyanidin B3	Tannins	9	9	9	9	9	9	4314.3	47188	55614
pme0434	577.14	407.1	578.142	C30H26O12	[M-H]-	Procyanidin B2	Tannins	8900.2	6445.6	14865	6889.4	9	14059	227190	1798700	1831400
pmp000101	867.21	715.16	866.206	C45H38O18	[M+H]+	Arecatannin C1	Tannins	9	9	9	9	9	9	4203.6	43278	54452
Lmdp002381	227.09	149.06	226.084	C11H14O5	[M+H]+	Genipin	Terpenoids	14011	41500	33941	39887	20629	19933	20586	43748	67381
Lmdn001560	345.12	165.06	346.126	C15H22O9	[M-H]-	6-DeoxyCatalpol	Terpenoids	6669	27766	12167	8259.8	6554.8	2762.6	29559	73884	44926
Cmjp004217	375.13	151.04	374.121	C16H22O10	[M+H]+	Secologanic acid	Terpenoids	15712	39563	26568	84571	64019	46754	11425	37193	42470
mws1565	389.14	209.08	388.137	C17H24O10	[M+H]+	Geniposide	Terpenoids	44983	143150	56443	74965	60917	100090	35906	83839	69329
pmn001587	431.12	269.1	432.127	C18H24O12	[M-H]-	Asperulosidic acid	Terpenoids	11799	24062	21279	11132	24010	9	6357.9	30052	23723
Lmdn006811	455.35	455.35	456.36	C30H48O3	[M-H]-	Soyasapogenol E	Terpenoids	86495	1011100	272960	9	9	9	156620	132100	225590
pmn001700	455.35	455.35	456.36	C30H48O3	[M-H]-	24,30-Dihydroxy-12(13)-enolupinol	Terpenoids	99102	68810	74849	123470	143210	133530	16940	38463	70861
pmp000441	471.35	453.34	470.34	C30H46O4	[M+H]+	11-Keto-ursolic acid	Terpenoids	72068	70581	53203	64413	57177	63528	66724	79747	53322
Lmdp004200	635.42	423.36	634.408	C36H58O9	[M+H]+	Soyasapogenol B-3-O-glucuronide	Terpenoids	34644	101420	89376	5021.7	1518.5	3557.1	109710	77045	112040
pmn001505	763.43	763.4	764.435	C41H64O13	[M-H]-	Oleanolic acid-3-O-xylosyl(1→3)glucuronide	Terpenoids	21974	8406.1	11821	12068	10589	10785	15211	21883	14693
Lmdp005647	767.46	441.37	766.45	C41H66O13	[M+H]+	Soyasaponin IV	Terpenoids	79319	288770	208640	14275	3045.6	12464	258320	205630	298420
HJN098	779.46	779.46	780.465	C42H68O13	[M-H]-	Azukisaponin I	Terpenoids	23294	36168	34528	7400.3	11330	14811	15442	19777	29547
pmp000197	797.47	441.37	796.461	C42H68O14	[M+H]+	Soyasaponin βb'	Terpenoids	999320	1303900	932780	165280	95583	217530	815690	1434700	1928000
Lmdp005678	797.47	441.37	796.461	C42H68O14	[M+H]+	Soyasaponin III	Terpenoids	190410	228790	218550	32079	26832	40681	106600	236130	328940
Lmmp007156	825.43	469.33	824.419	C42H64O16	[M+H]+	Ceanothic acid-3-O-glucuronic acid-glucose	Terpenoids	9	9	9	13451	22673	6845.3	29240	162800	144540
pmp000198	913.52	441.37	912.508	C47H76O17	[M+H]+	Soyasaponin βc	Terpenoids	61361	106870	77681	19207	10205	14921	64282	51645	47802
pmp000199	923.5	423.36	922.493	C48H74O17	[M+H]+	Soyasaponin γg	Terpenoids	1926600	1461800	2008400	1177300	1189700	1099600	2091500	3558700	2872500
pmp000511	944.55	425.37	926.466	C48H78O17	[M+NH4]+	Kaikasaponin II	Terpenoids	783170	1125300	1113500	217120	295790	338650	703320	844900	1599000
HJAP139	941.51	423.36	940.503	C48H76O18	[M+H]+	Dehydrosoyasaponin I	Terpenoids	26873	16153	34207	8415.2	10835	10503	42787	69355	69558
Lmmp008478	941.51	439.36	940.503	C48H76O18	[M+H]+	Soyasapogenol E-3-O-rhamnosyl(1,2)glucosyl(1,2)glucuronide	Terpenoids	4182700	3219800	3147600	62613	100870	158430	728360	1009500	1631400
pmp000201	943.53	599.39	942.519	C48H78O18	[M+H]+	Soyasaponin βb (Soyasaponin I)	Terpenoids	2706000	3512400	2799700	516200	431940	679070	2276800	2935800	3950000
Lmmn005092	955.46	955.46	956.462	C47H72O20	[M-H]-	Medicagenic acid-3-O-glucuronide-28-O-rhamnosyl(1,2)-arabinoside	Terpenoids	394350	2109400	433120	450060	493730	122340	1090700	4843700	4317800
pmp000203	959.52	599.39	958.514	C48H78O19	[M+H]+	Soyasaponin βa (Soyasaponin V)	Terpenoids	32037	24700	35211	6874.7	14708	18484	130170	207270	310970
Lmmp007048	971.48	469.33	970.477	C48H74O20	[M+H]+	Ceanothic acid-3-O-glucuronic acid-rutinose	Terpenoids	8987	40446	5762.8	57718	59083	17289	151810	760860	590250
Lmmn004491	987.49	987.49	988.488	C48H76O21	[M-H]-	Medicagenic acid-3-O-glucosyl-(1,6)-glucosyl-(1,3)-glucoside	Terpenoids	17848	9	9	4465500	4769100	940490	14105000	43314000	35879000
pmp000204	1039.55	761.44	1038.54	C53H82O20	[M+H]+	Soyasaponin βα	Terpenoids	60258	79574	123590	61751	49152	28402	53503	65554	27262
Lmmn005003	1087.51	1087.5	1088.5	C52H80O24	[M-H]-	Medicagenic acid-3-O-glucuronide-28-O-xylosyl(1,4)-rhamnosyl(1,2)-arabinoside	Terpenoids	17558000	17946000	15527000	2625000	2280800	2422100	3576200	11835000	8212400
Lmmp005587	1105.58	603.43	1104.57	C54H88O23	[M+H]+	Soyasapogenol A-3-O-rhamnosyl(1,2)glucosyl(1,2)glucuronide-28-O-rhamnoside	Terpenoids	140870	556870	248310	145320	136010	84331	62650	238650	152760
Note: PL indicate P. lobata, PT indicate P. lobata var. thomsonii and PM indicate P. lobata var. montana

## Sheet: Supplementary Table 2
Supplementary Table S2. Statistics of differentially metabolites in the root tuber between HNMV group and LNMV group.
Index	Compounds	Class	PM-1	PM-2	PM-3	PL-1	PL-2	PL-3	PT-1	PT-2	PT-3	VIP	p_value	Fold_Change	Log2FC	Type
pme2268	Trigonelline	Alkaloids	6125300	5594700	11609000	48800000	27036000	48631000	59145000	56892000	55986000	1.46851	0.000152662	6.35454	2.66779	up
mws1108	Sophoridine	Alkaloids	5593.8	4483.5	7278.4	20727	33519	37794	42858	42902	27878	1.49875	0.000370705	5.92537	2.56691	up
pme0170	N-Acetyl-L-Arginine	Amino acids and derivatives	9	9	9	30911	104370	39464	16878	20350	13555	1.53492	0.0427856	4176.44	12.0281	up
mws0216	Trans-4-Hydroxy-L-proline	Amino acids and derivatives	73137	64983	88511	693250	265700	347650	335610	432900	508750	1.45528	0.00228185	5.70059	2.51111	up
Zmyn000155	N-α-Acetyl-L-ornithine	Amino acids and derivatives	142920	124250	137620	462200	737280	505260	1648000	478990	514450	1.40446	0.0263847	5.36844	2.4245	up
ML10181668	Cycloleucine	Amino acids and derivatives	549020	1034800	1347500	6601100	3273000	4940300	3828000	4398500	4945900	1.44434	0.000243626	4.77375	2.25512	up
mws0221	L-Cystine	Amino acids and derivatives	1562.2	1469	830.21	2887.4	3033.2	6019.9	5350.5	11051	7772.8	1.32398	0.0125477	4.67637	2.22539	up
Rfmb319	Pipecolic acid	Amino acids and derivatives	589910	990730	1394900	6474400	2952300	4837600	3496100	4504500	4861300	1.42971	0.00046931	4.5582	2.18846	up
pme0075	N-Acetyl-L-glutamic acid	Amino acids and derivatives	30843	26484	34018	177590	70564	79707	110470	92600	94450	1.40587	0.00504475	3.42318	1.77534	up
pme0008	L-Citrulline	Amino acids and derivatives	136000	269980	359610	343630	1038600	897570	1407600	671980	562170	1.23506	0.0134749	3.21422	1.68447	up
mws0712	N-Propionylglycine	Amino acids and derivatives	7506.4	37292	28169	48427	83649	112610	68432	64080	83513	1.2607	0.00630896	3.15696	1.65854	up
mws0260	L-Arginine	Amino acids and derivatives	4607000	10891000	12826000	11418000	36187000	30063000	28704000	20188000	17112000	1.17206	0.0148744	2.53622	1.34268	up
pme0122	N6-Acetyl-L-lysine	Amino acids and derivatives	63667	137360	124810	162350	333040	190380	209730	280380	326410	1.25702	0.00728096	2.30528	1.20494	up
ML10198895	N-Methylglycine	Amino acids and derivatives	3689.2	4042.6	4744.3	9972.2	4357.7	11139	5423.2	7846.5	11585	1.0506	0.017637	2.0168	1.01207	up
pmp000660	Kushenol O	Flavonoids	9	9	9	1127000	2943300	1152500	5627800	7870100	2204800	1.54664	0.0253535	387509	18.5639	up
pme3504	Formononetin-7-O-glycoside (Ononin)	Flavonoids	9	9	9	475580	1274300	496410	3140600	3529900	1124700	1.54481	0.0275904	185954	17.5046	up
pmp000411	Genistein-8-C-apiosyl(1→6)glucoside	Flavonoids	9	9	9	1560900	2040300	1610200	1083000	1414200	590730	1.54824	0.00103312	153691	17.2297	up
Lmnp003080	Hispidulin-8-C-(2''-O-xylosyl)xyloside	Flavonoids	9	9	9	431550	928550	450560	147600	288660	92098	1.5388	0.0247688	43315.1	15.4026	up
Lmtp002474	Apigenin-6-C-(2''-glucosyl)arabinoside*	Flavonoids	9	9	9	190060	217220	169110	108110	137650	62633	1.54638	0.00139329	16384.9	14.0001	up
mws1660	Schaftoside	Flavonoids	9	9	9	25005	39692	17844	8534.8	20413	2882	1.52459	0.015422	2117.98	11.0485	up
Lmnp202580	Apigenin-8-C-(2''-xylosyl)glucoside*	Flavonoids	1759.3	2689.3	1215.5	1320200	2021600	1640800	1106400	1421200	571240	1.54318	0.00111709	713.391	9.47855	up
pmp000410	Mirificin	Flavonoids	171390	230920	255870	11815000	9771000	23288000	38734000	31380000	30846000	1.52216	0.00377176	110.786	6.79163	up
Lmpp003930	Apigenin-7-O-(6''-p-Coumaryl)glucoside	Flavonoids	14255	27096	11430	321280	1016400	456720	253760	327240	125840	1.45909	0.0260461	23.6945	4.56648	up
pmb0681	Apigenin-8-C-Arabinoside	Flavonoids	4812.5	7041.7	7745.2	267820	358850	154120	40796	59860	22764	1.30463	0.0494931	23.0673	4.52778	up
pme3400	Biochanin A-7-O-glucoside (Sissotrin)	Flavonoids	9	9852	44636	229580	306110	212780	289810	378730	296480	1.17847	2.96596e-05	15.721	3.97462	up
pmp000575	Acacetin-7-O-glucoside (Tilianin)*	Flavonoids	2968	17514	62441	350950	428010	286220	413250	579400	393600	1.40669	7.92078e-05	14.7814	3.88571	up
mws1597	Puerarin	Flavonoids	43983	83800	71054	1350300	1650600	1150900	604290	807230	311870	1.45101	0.0063283	14.7739	3.88498	up
pmp000573	Acacetin-7-O-galactoside*	Flavonoids	5196.5	20436	51916	348680	350980	247370	354900	575530	351670	1.44185	0.000328395	14.3725	3.84524	up
Wmkn002777	7-Hydroxy-3''-methoxy-isoflavone-7-primeveroside	Flavonoids	19553	19383	24063	75055	249870	369800	209110	318930	67540	1.38308	0.0123305	10.2407	3.35624	up
mws0089	Kaempferol-7-O-glucoside	Flavonoids	3665.9	8101.2	9527.6	20821	64025	35242	15910	12832	22012	1.21001	0.0397767	4.01137	2.0041	up
mws1013	Esculetin	Lignans and Coumarins	9	9	9	6776200	9	10860000	6841200	9746000	7272600	1.21235	0.00652862	768445	19.5516	up
mws1074	Daphnetin	Lignans and Coumarins	9	9	9	1226900	9	1939600	1379200	1662800	1571300	1.21219	0.00549827	144071	17.1364	up
Lmbp003208	Fraxidin-8-O-glucoside	Lignans and Coumarins	9	9	9	14933	53165	30246	23348	12641	9747.8	1.54054	0.0148974	2668.16	11.3816	up
pmb1178	O-Feruloylhydroxycoumarin	Lignans and Coumarins	9	9	9	15055	13891	19651	23020	20771	19799	1.54841	4.70366e-05	2077.54	11.0207	up
Lmbn001181	Fraxetin-7,8-di-O-glucoside	Lignans and Coumarins	450050	1325000	1636400	15059000	24295000	20774000	22030000	20835000	17180000	1.51265	1.77135e-05	17.6132	4.13858	up
Rfmb26201	Syringaresinol-4'-O-(6''-acetyl)glucoside	Lignans and Coumarins	25500	36436	29463	199120	285600	382420	471470	941830	355200	1.48464	0.012466	14.4183	3.84983	up
pmb2601	7-Hydroxycoumarin-O-rhamnoside	Lignans and Coumarins	4263.3	2304	1805.3	26639	47985	25809	11464	6068.4	4419.7	1.15943	0.0477451	7.30867	2.86961	up
pma6599	6-Hydroxymethylherniarin	Lignans and Coumarins	23707	51142	44956	61571	147340	82365	81840	77487	75127	1.24794	0.0150014	2.19411	1.13363	up
pmb0863	LysoPC 16:2(2n isomer)	Lipids	2587.5	2263.4	2398.9	17215	45245	34172	99335	19923	9359.4	1.39214	0.0473032	15.5349	3.95744	up
pmb0296	1-Oleoyl-Sn-Glycerol	Lipids	38574	102220	86196	403710	614240	515590	563890	564440	379270	1.49712	2.81754e-05	6.69884	2.74391	up
mws2623	11-Octadecanoic acid(Vaccenic acid)	Lipids	3468500	6323200	7964300	10061000	11777000	7957100	21143000	19475000	17710000	1.20562	0.0116589	2.4815	1.31121	up
mws0396	Elaidic Acid	Lipids	9520400	17180000	21802000	29507000	32347000	21153000	56033000	49897000	47279000	1.21772	0.00992412	2.4351	1.28398	up
pmb0981	Adenosine 5'-monophosphate	Nucleotides and derivatives	18597	10819	8656.5	41807	227740	353210	657400	453410	699460	1.37576	0.0124711	31.9526	4.99786	up
pme0256	Xanthine	Nucleotides and derivatives	45709	62888	57017	167180	129140	164540	472180	353240	525160	1.31841	0.0170094	5.46886	2.45124	up
pmb0530	Nicotinic acid adenine dinucleotide	Nucleotides and derivatives	19698	95313	45246	145450	204870	180420	242410	191800	131380	1.34909	0.00798784	3.42054	1.77422	up
pme0230	Adenosine	Nucleotides and derivatives	8386000	4507900	3804500	17922000	16392000	12301000	15409000	17139000	16281000	1.42043	0.00580085	2.85788	1.51494	up
mws0884	Cyclic 3',5'-Adenylic acid	Nucleotides and derivatives	14224	9509.9	6595.2	35384	28892	21006	27741	31142	27655	1.4163	0.0014733	2.83259	1.50212	up
Lmqp000329	5-Aminoimidazole ribonucleotide	Nucleotides and derivatives	264320	687770	1260800	645820	2385800	3011800	2207100	1206900	1969100	1.02575	0.038675	2.58181	1.36838	up
Zmfn000481	Uridine-5'-Diphosphate-D-Xylose	Nucleotides and derivatives	43278	101450	74849	96010	145900	133540	234070	247820	152890	1.21998	0.0149004	2.3004	1.20188	up
mws0976	β-Pseudouridine	Nucleotides and derivatives	5031.6	8982.4	9686.2	21066	18040	17787	18051	14331	7008.3	1.10049	0.0135754	2.03128	1.02239	up
Lmgn002555	2-Propylglutaric acid	Organic acids	9	9	9	420100	494310	305760	173450	328270	236960	1.54594	0.00103508	36275	15.1467	up
Lmrn002746	2-Hydroxy-4-methylpentanoic acid	Organic acids	9	9	9	23052	27307	19454	21958	32348	30564	1.54776	6.1407e-05	2864.5	11.4841	up
pmb3101	2-Isopropylmalic Acid	Organic acids	45340	66979	78298	430140	3377900	945470	2144000	2367000	2145900	1.46125	0.00802875	29.9302	4.90353	up
Lmmn001643	2-Hydroxycinnamic acid	Organic acids	764070	409830	298250	1157000	1027600	4216100	4962100	6909200	3862800	1.2631	0.017761	7.51785	2.91032	up
mws0262	L-Tartaric acid	Organic acids	127820	308220	153890	579940	534480	619400	1689500	1677400	2047300	1.31751	0.0155476	6.05836	2.59893	up
mws0208	Adipic Acid	Organic acids	63830	36384	106470	318080	114150	227100	569090	476470	628750	1.2622	0.0107017	5.64543	2.49708	up
Wmzn000227	2,2-Dimethylsuccinic acid	Organic acids	1729.1	3488.8	2377.6	10401	25192	11880	6228.4	5597.9	8465.3	1.29403	0.0304613	4.46084	2.15731	up
pme0282	Phthalic acid	Organic acids	8305	38578	35952	109270	36362	89222	142260	127420	118020	1.21128	0.0040155	3.7578	1.90989	up
mws0213	Ribitol*	Others	9	49048	47930	122040	140120	163640	318200	213790	407360	1.02799	0.00693343	7.0378	2.81512	up
Zmgn000447	3-Phospho-D-glyceric acid	Others	2178600	2518300	2304500	7205200	7494700	7718500	28715000	19527000	12004000	1.37135	0.0234245	5.90342	2.56155	up
mws0437	D-Arabitol*	Others	8801.1	59542	51539	102200	125900	166720	271790	222830	381950	1.27379	0.00852532	5.30267	2.40672	up
mws1499	D-(-)-Arabinose	Others	146860	651700	583900	1329100	1359900	1630800	2988400	2291200	4062800	1.309	0.00795939	4.94126	2.30488	up
pme2596	4-Pyridoxic acid	Others	4705.4	11148	9584.6	12328	14504	18566	29422	33990	36532	1.20098	0.0130626	2.85679	1.51439	up
mws1595	D-Fucose	Others	26928	27282	44552	96115	45416	60430	124110	86270	150430	1.21804	0.0111326	2.84913	1.51052	up
pme2529	1,5-Anhydro-D-glucitol	Others	54366	54150	94727	190720	102370	120190	232780	174260	293120	1.24449	0.008564	2.73918	1.45375	up
mws0214	D-Sorbitol	Others	5165.3	10388	10764	46119	19470	20494	14391	13498	26440	1.14119	0.0308409	2.66767	1.41558	up
mws1337	D-Pantothenic Acid	Others	1233100	1757500	2265100	4132800	2584500	3818100	4838000	4655000	4781400	1.35211	0.0016593	2.36028	1.23896	up
pmn001320	1-O-p-Cumaroylglycerol	Phenolic acids	9	9	9	135450	159340	542040	198100	140860	227050	1.54248	0.01409	25978.5	14.665	up
mws1195	p-Coumaric acid methyl ester	Phenolic acids	9	9	9	26983	48128	57469	22361	26809	21433	1.54446	0.00275692	3762.65	11.8775	up
Zmln000899	Syringaldehyde-4-O-glucoside	Phenolic acids	9	9	9	19465	9	72576	25055	16015	28902	1.20489	0.0425935	3000.41	11.5509	up
Lmhn002926	p-Coumaroylmalic acid	Phenolic acids	19500	33469	39417	29246000	36240000	35118000	7000400	7962200	2864500	1.49459	0.0257862	640.958	9.32409	up
pme0428	3,4,5-Trimethoxycinnamic acid	Phenolic acids	9	9	9	9	3295.9	5544.7	3092.2	3459.5	4783	1.237	0.00758597	373.783	8.54606	up
Lmdn003756	Methyl caffeate	Phenolic acids	9	5635.1	4928.4	162570	294430	78144	164150	192670	82890	1.29372	0.00449307	46.1033	5.5268	up
pmn001315	Regaloside	Phenolic acids	245310	829430	565610	5357500	9405100	4598100	2875600	3611100	788590	1.27175	0.0212646	8.119	3.0213	up
pme1439	p-Coumaric acid	Phenolic acids	93518	42426	28169	117670	92123	386280	613890	694830	429930	1.20982	0.0206755	7.11316	2.83049	up
mws0467	3-(4-Hydroxyphenyl)-propionic acid	Phenolic acids	6708.7	2794.9	3616.9	7476.7	9240	25782	37193	48889	25953	1.22817	0.0212327	5.88902	2.55803	up
Lmmn000774	Dihydrocaffeoylglucose	Phenolic acids	41371	9	9	26442	77481	184210	59118	44902	80380	1.18314	0.0441702	5.70844	2.5131	up
Lmhn003240	Benzoylmalic acid	Phenolic acids	274800	460590	2234700	2209700	8384500	4049300	3645900	3913100	2893300	1.25798	0.0218625	4.22475	2.07887	up
mws2212	Caffeic acid	Phenolic acids	13010	11115	11660	29810	65258	65461	22648	17685	29369	1.18174	0.0290135	3.21686	1.68566	up
pmn001695	Trihydroxycinnamoylquinic acid	Phenolic acids	6723.8	9212.5	8496.2	18205	52453	25201	13411	20319	19130	1.25299	0.0335995	3.04347	1.60572	up
pmn001511	3-Hydroxy-5-Methylphenol-1-O-Glucoside	Phenolic acids	46993	164860	135720	110010	309620	284830	286070	379770	261350	1.10594	0.0226374	2.3472	1.23094	up
Zmhn003059	Emodin-1-methyl ether	Quinones	28204	49892	57956	505250	497590	327400	249670	58905	43530	1.02084	0.0361894	6.18273	2.62824	up
pmn001700	24,30-Dihydroxy-12(13)-enolupinol	Terpenoids	16940	38463	70861	99102	68810	74849	123470	143210	133530	1.20374	0.0256031	2.54614	1.34831	up
Lmhp002772	p-Coumaroylcadaverine	Alkaloids	661890	764110	1199000	209220	565240	852790	125380	50612	103430	1.00046	0.0495262	0.363176	-1.46126	down
Smjp001498	Hypaphorine	Alkaloids	25301000	28516000	38255000	7271400	18722000	28605000	4137200	1801200	3504200	1.0344	0.0132539	0.347777	-1.52377	down
Lmlp003161	N-Feruloylputrescine	Alkaloids	329200	263660	150810	9	9	9	9	9	9	1.54783	0.0414444	3.63064e-05	-14.7494	down
pme0181	3-Methyl-L-Histidine	Amino acids and derivatives	316670	329530	241510	71615	131020	71799	72436	79640	63212	1.45643	0.00880058	0.275834	-1.85813	down
pme0120	5-Aminovaleric acid	Amino acids and derivatives	208680	164230	229860	6272.3	16394	8438.9	6088.5	6467.5	4514.7	1.5091	0.00945484	0.0399621	-4.64522	down
pmb0746	Tricin-4'-O-guaiacylglycerol	Flavonoids	5906.3	6322.5	7989.6	3492.4	3570.2	2452.2	3932.8	1757.4	4132.3	1.27477	0.0125396	0.47821	-1.06428	down
pma0791	Naringenin-7-O-(6''-malonyl)glucoside	Flavonoids	5945600	8760600	10026000	4153200	4541900	3863500	1497300	2006200	1322200	1.20895	0.0282633	0.351451	-1.50861	down
pmp000585	Apigenin-7-O-(6''-malonyl)glucoside	Flavonoids	6146000	9639100	11492000	4270000	5158000	4120200	1566700	2261000	1432200	1.20119	0.0459656	0.34476	-1.53634	down
pmp000194	6''-O-Malonylgenistin	Flavonoids	2190700	2965400	3454400	1228800	1511600	1205300	512750	656790	422860	1.26224	0.0172836	0.32159	-1.63671	down
Lmlp005572	Galangin-7-O-glucoside	Flavonoids	22563000	31590000	41119000	9732500	10313000	6196700	2889700	3679800	2973800	1.36542	0.0336131	0.187807	-2.41268	down
pmb0608	Chrysoeriol-7-O-(6''-malonyl)glucoside	Flavonoids	2014300	3758100	3452800	827210	883960	878010	136970	151480	124280	1.23863	0.0318252	0.162702	-2.6197	down
Lmjp004941	Rhamnocitrin (7-Methylkaempferol)	Flavonoids	6273	14265	10881	1500.9	3740.3	2971.6	9	9	9	1.00925	0.0492459	0.131128	-2.93096	down
pmp000001	Hispidulin (5,7,4'-Trihydroxy-6-methoxyflavone)	Flavonoids	6794.1	15190	12308	9	3977.2	2888.2	9	9	1195.5	1.03882	0.0456293	0.117927	-3.08404	down
pmp000548	Pratensein	Flavonoids	7594.4	15666	13292	1725.4	3267.5	1901.8	9	9	9	1.05784	0.0380389	0.0946819	-3.40077	down
HJN041	Epicatechin glucoside	Flavonoids	687360	1111700	1523200	12041	107660	72934	11254	790.96	18965	1.29938	0.0465949	0.0336586	-4.89288	down
mws0894	Glycitin	Flavonoids	431810	422090	577550	9	9	9	9	9	9	1.54899	0.0109221	1.8862e-05	-15.6942	down
mws1014	Fraxetin (7,8-Dihydroxy-6-methoxycoumarin)	Lignans and Coumarins	30313	32129	26495	6690.4	14847	15688	5723.9	7857.2	5548.8	1.32164	0.000152159	0.316827	-1.65823	down
mws1405	Coumestrol	Lignans and Coumarins	3608.8	7579.9	6520.5	9	3461.1	9	9	9	9	1.25043	0.0277154	0.0989909	-3.33656	down
pme2993	Scopoletin (7-Hydroxy-5-methoxycoumarin)	Lignans and Coumarins	48915	94286	64444	9	5993.1	7667.6	9	9	9	1.19986	0.035995	0.032981	-4.92222	down
Hmsn000210	Methyl 7,10-hexadecadienoate	Lipids	1491100	2081500	1906000	481180	460870	688410	393710	583460	691070	1.4788	0.0127575	0.301053	-1.73191	down
pmb2791	9-Hydroperoxy-10E,12,15Z-octadecatrienoic acid	Lipids	104930	170980	198810	58816	36985	39613	13123	17161	26089	1.36842	0.0385762	0.202	-2.30757	down
Lmhp011562	1-α-Linolenoyl-glycerol	Lipids	1632000	2106000	3379300	209880	28437	66274	54094	81324	573710	1.38068	0.0484204	0.0712151	-3.81167	down
pme1178	Guanosine	Nucleotides and derivatives	1722400	2757700	2272200	886750	710890	1087100	475690	441470	336090	1.3377	0.0209498	0.291604	-1.77792	down
pme3200	1-methylguanidine	Nucleotides and derivatives	26917	35417	30619	2925.4	21696	13588	4566.7	5701	3974.4	1.188	0.000905738	0.28214	-1.82552	down
mws0248	Uridine	Nucleotides and derivatives	1102600	791750	1582600	240800	191190	332870	100250	135960	94939	1.42082	0.0479262	0.157611	-2.66556	down
Zmgn000503	2,3-Dihydroxy-3-Methylbutanoic Acid	Organic acids	4018200	3467700	2716800	1348300	729500	1427300	1283500	1889300	1610300	1.34147	0.0198216	0.406177	-1.29982	down
mws0275	L-(-)-Malic acid	Organic acids	32456000	51795000	48159000	14464000	12033000	17810000	11436000	17289000	17684000	1.45401	0.0349961	0.342557	-1.54558	down
Lmbn000198	3-Dehydro-L-Threonic Acid	Organic acids	9807300	14184000	13599000	3707500	3221700	4530700	2747500	4540200	4786900	1.47112	0.0194603	0.31304	-1.67558	down
Lmtn004049	Abscisic acid	Organic acids	316960	546950	612040	22046	19836	25031	12700	20593	7079.2	1.49691	0.0337387	0.0363445	-4.78212	down
Hmcn000192	Sedoheptulose	Others	450650	472170	666660	108440	269850	234240	316950	315730	251430	1.16046	0.0366102	0.470795	-1.08683	down
mws0232	Riboflavin	Others	235770	371660	379690	145050	109520	247270	73133	70347	52077	1.20539	0.0213022	0.353248	-1.50125	down
mws0133	Nicotinamide	Others	1893500	1801100	2350000	666330	813210	744210	581700	760730	560550	1.49642	0.0120836	0.341357	-1.55065	down
pme1383	Pyridoxine	Others	213580	146190	174710	48214	79893	74883	28236	29856	16848	1.28727	0.00760347	0.26	-1.94341	down
pme0534	Gluconic acid	Others	5760500	3524100	4921100	815110	1176100	1503000	950440	1011500	917570	1.49303	0.0277164	0.224337	-2.15626	down
HJN055	Dihydrocharcone-4'-O-glucoside	Others	131640	188810	205470	32107	77265	7340.7	8586.5	13983	3940.6	1.2578	0.00833116	0.136164	-2.87658	down
pmb0764	4-Methyl-5-thiazoleethanol	Others	8910.4	16366	12925	9	3258.3	6200.4	9	9	9	1.09726	0.0185232	0.124272	-3.00843	down
mws0749	4-Hydroxybenzoic acid	Phenolic acids	217580	367240	386240	76797	101250	144820	38312	45498	60566	1.35576	0.0344527	0.240584	-2.05539	down
mws0458	Vanillin	Phenolic acids	754090	802830	1142300	160390	365770	369180	118160	112320	100470	1.32862	0.0166163	0.227156	-2.13824	down
pme3443	Sinapinaldehyde	Phenolic acids	428670	498790	557640	154210	193850	183370	35524	30166	18925	1.18257	0.000453415	0.207409	-2.26945	down
pme3083	2-(Formylamino)benzoic acid	Phenolic acids	3659000	4864100	7490400	471990	541600	515680	107890	124110	52830	1.3781	0.0460661	0.0566428	-4.14196	down
pmb3107	Glucosyringic Acid	Phenolic acids	4302500	9568900	7666000	352480	911840	774750	96165	52601	24569	1.28853	0.0461639	0.0513619	-4.28316	down
pmn001517	3,4,5-Trimethoxyphenyl-1-O-Glucoside	Phenolic acids	13986000	24483000	21200000	75670	208120	172120	26918	26636	16395	1.48403	0.0236345	0.00440647	-7.82616	down
pmb3072	3-O-p-Coumaroylshikimic acid O-glucoside	Phenolic acids	22060	37564	45356	9	9	9	9	9	9	1.54661	0.0362327	0.000257192	-11.9249	down
HJAP139	Dehydrosoyasaponin I	Terpenoids	42787	69355	69558	26873	16153	34207	8415.2	10835	10503	1.28151	0.0232561	0.294403	-1.76413	down
Note: PL indicate P. lobata, PT indicate P. lobata var. thomsonii and PM indicate P. lobata var. montana. p-values ≤ 0.05, VIP ≥ 1.0.

## Sheet: Supplementary Table 3
Supplementary Table S3. Statistics of up-regulated metabolites in the root tuber between HNMV group and LNMV group.
	Class	Compounds	PM-1	PM-2	PM-3	PL-1	PL-2	PL-3	PT-1	PT-2	PT-3	VIP	p_value	Fold_Change	Log2FC	Type
Primary metabolism	Amino acids	N-Methylglycine	3689.2	4042.6	4744.3	9972.2	4357.7	11139	5423.2	7846.5	11585	1.0506	0.017637	2.0168	1.01207	up
		Cycloleucine	549020	1034800	1347500	6601100	3273000	4940300	3828000	4398500	4945900	1.44434	0.000243626	4.77375	2.25512	up
		Pipecolic acid	589910	990730	1394900	6474400	2952300	4837600	3496100	4504500	4861300	1.42971	0.00046931	4.5582	2.18846	up
		Trans-4-Hydroxy-L-proline	73137	64983	88511	693250	265700	347650	335610	432900	508750	1.45528	0.00228185	5.70059	2.51111	up
		N-Propionylglycine	7506.4	37292	28169	48427	83649	112610	68432	64080	83513	1.2607	0.00630896	3.15696	1.65854	up
		N-α-Acetyl-L-ornithine	142920	124250	137620	462200	737280	505260	1648000	478990	514450	1.40446	0.0263847	5.36844	2.4245	up
		L-Arginine	4607000	10891000	12826000	11418000	36187000	30063000	28704000	20188000	17112000	1.17206	0.0148744	2.53622	1.34268	up
		L-Citrulline	136000	269980	359610	343630	1038600	897570	1407600	671980	562170	1.23506	0.0134749	3.21422	1.68447	up
		N6-Acetyl-L-lysine	63667	137360	124810	162350	333040	190380	209730	280380	326410	1.25702	0.00728096	2.30528	1.20494	up
		N-Acetyl-L-glutamic acid	30843	26484	34018	177590	70564	79707	110470	92600	94450	1.40587	0.00504475	3.42318	1.77534	up
		N-Acetyl-L-Arginine	9	9	9	30911	104370	39464	16878	20350	13555	1.53492	0.0427856	4176.44	12.0281	up
		L-Cystine	1562.2	1469	830.21	2887.4	3033.2	6019.9	5350.5	11051	7772.8	1.32398	0.0125477	4.67637	2.22539	up
	Nucleotides	Xanthine	45709	62888	57017	167180	129140	164540	472180	353240	525160	1.31841	0.0170094	5.46886	2.45124	up
		β-Pseudouridine	5031.6	8982.4	9686.2	21066	18040	17787	18051	14331	7008.3	1.10049	0.0135754	2.03128	1.02239	up
		Adenosine	8386000	4507900	3804500	17922000	16392000	12301000	15409000	17139000	16281000	1.42043	0.00580085	2.85788	1.51494	up
		5-Aminoimidazole ribonucleotide	264320	687770	1260800	645820	2385800	3011800	2207100	1206900	1969100	1.02575	0.038675	2.58181	1.36838	up
		Cyclic 3',5'-Adenylic acid	14224	9509.9	6595.2	35384	28892	21006	27741	31142	27655	1.4163	0.0014733	2.83259	1.50212	up
		Adenosine 5'-monophosphate	18597	10819	8656.5	41807	227740	353210	657400	453410	699460	1.37576	0.0124711	31.9526	4.99786	up
		Uridine-5'-Diphosphate-D-Xylose	43278	101450	74849	96010	145900	133540	234070	247820	152890	1.21998	0.0149004	2.3004	1.20188	up
		Nicotinic acid adenine dinucleotide	19698	95313	45246	145450	204870	180420	242410	191800	131380	1.34909	0.00798784	3.42054	1.77422	up
	Saccharides	D-(-)-Arabinose	146860	651700	583900	1329100	1359900	1630800	2988400	2291200	4062800	1.309	0.00795939	4.94126	2.30488	up
		Ribitol*	9	49048	47930	122040	140120	163640	318200	213790	407360	1.02799	0.00693343	7.0378	2.81512	up
		D-Arabitol*	8801.1	59542	51539	102200	125900	166720	271790	222830	381950	1.27379	0.00852532	5.30267	2.40672	up
		1,5-Anhydro-D-glucitol	54366	54150	94727	190720	102370	120190	232780	174260	293120	1.24449	0.008564	2.73918	1.45375	up
		D-Fucose	26928	27282	44552	96115	45416	60430	124110	86270	150430	1.21804	0.0111326	2.84913	1.51052	up
		D-Sorbitol	5165.3	10388	10764	46119	19470	20494	14391	13498	26440	1.14119	0.0308409	2.66767	1.41558	up
		3-Phospho-D-glyceric acid	2178600	2518300	2304500	7205200	7494700	7718500	28715000	19527000	12004000	1.37135	0.0234245	5.90342	2.56155	up
	Lipids	Elaidic Acid	9520400	17180000	21802000	29507000	32347000	21153000	56033000	49897000	47279000	1.21772	0.00992412	2.4351	1.28398	up
		11-Octadecanoic acid(Vaccenic acid)	3468500	6323200	7964300	10061000	11777000	7957100	21143000	19475000	17710000	1.20562	0.0116589	2.4815	1.31121	up
		1-Oleoyl-Sn-Glycerol	38574	102220	86196	403710	614240	515590	563890	564440	379270	1.49712	2.81754e-05	6.69884	2.74391	up
		LysoPC 16:2(2n isomer)	2587.5	2263.4	2398.9	17215	45245	34172	99335	19923	9359.4	1.39214	0.0473032	15.5349	3.95744	up
	Vitamin	4-Pyridoxic acid	4705.4	11148	9584.6	12328	14504	18566	29422	33990	36532	1.20098	0.0130626	2.85679	1.51439	up
		D-Pantothenic Acid	1233100	1757500	2265100	4132800	2584500	3818100	4838000	4655000	4781400	1.35211	0.0016593	2.36028	1.23896	up
Secondary metabolism	Phenolic acids	p-Coumaric acid	93518	42426	28169	117670	92123	386280	613890	694830	429930	1.20982	0.0206755	7.11316	2.83049	up
		3-(4-Hydroxyphenyl)-propionic acid	6708.7	2794.9	3616.9	7476.7	9240	25782	37193	48889	25953	1.22817	0.0212327	5.88902	2.55803	up
		p-Coumaric acid methyl ester	9	9	9	26983	48128	57469	22361	26809	21433	1.54446	0.00275692	3762.65	11.8775	up
		Caffeic acid	13010	11115	11660	29810	65258	65461	22648	17685	29369	1.18174	0.0290135	3.21686	1.68566	up
		Methyl caffeate	9	5635.1	4928.4	162570	294430	78144	164150	192670	82890	1.29372	0.00449307	46.1033	5.5268	up
		Benzoylmalic acid	274800	460590	2234700	2209700	8384500	4049300	3645900	3913100	2893300	1.25798	0.0218625	4.22475	2.07887	up
		3,4,5-Trimethoxycinnamic acid	9	9	9	9	3295.9	5544.7	3092.2	3459.5	4783	1.237	0.00758597	373.783	8.54606	up
		1-O-p-Cumaroylglycerol	9	9	9	135450	159340	542040	198100	140860	227050	1.54248	0.01409	25978.5	14.665	up
		p-Coumaroylmalic acid	19500	33469	39417	29246000	36240000	35118000	7000400	7962200	2864500	1.49459	0.0257862	640.958	9.32409	up
		3-Hydroxy-5-Methylphenol-1-O-Glucoside	46993	164860	135720	110010	309620	284830	286070	379770	261350	1.10594	0.0226374	2.3472	1.23094	up
		Syringaldehyde-4-O-glucoside	9	9	9	19465	9	72576	25055	16015	28902	1.20489	0.0425935	3000.41	11.5509	up
		Dihydrocaffeoylglucose	41371	9	9	26442	77481	184210	59118	44902	80380	1.18314	0.0441702	5.70844	2.5131	up
		Trihydroxycinnamoylquinic acid	6723.8	9212.5	8496.2	18205	52453	25201	13411	20319	19130	1.25299	0.0335995	3.04347	1.60572	up
		Regaloside	245310	829430	565610	5357500	9405100	4598100	2875600	3611100	788590	1.27175	0.0212646	8.119	3.0213	up
	Flavonoids	Apigenin-8-C-Arabinoside	4812.5	7041.7	7745.2	267820	358850	154120	40796	59860	22764	1.30463	0.0494931	23.0673	4.52778	up
		Acacetin-7-O-glucoside (Tilianin)*	2968	17514	62441	350950	428010	286220	413250	579400	393600	1.40669	7.92078e-05	14.7814	3.88571	up
		Acacetin-7-O-galactoside*	5196.5	20436	51916	348680	350980	247370	354900	575530	351670	1.44185	0.000328395	14.3725	3.84524	up
		Apigenin-7-O-(6''-p-Coumaryl)glucoside	14255	27096	11430	321280	1016400	456720	253760	327240	125840	1.45909	0.0260461	23.6945	4.56648	up
		Mirificin	171390	230920	255870	11815000	9771000	23288000	38734000	31380000	30846000	1.52216	0.00377176	110.786	6.79163	up
		Schaftoside	9	9	9	25005	39692	17844	8534.8	20413	2882	1.52459	0.015422	2117.98	11.0485	up
		Apigenin-6-C-(2''-glucosyl)arabinoside*	9	9	9	190060	217220	169110	108110	137650	62633	1.54638	0.00139329	16384.9	14.0001	up
		Hispidulin-8-C-(2''-O-xylosyl)xyloside	9	9	9	431550	928550	450560	147600	288660	92098	1.5388	0.0247688	43315.1	15.4026	up
		Apigenin-8-C-(2''-xylosyl)glucoside*	1759.3	2689.3	1215.5	1320200	2021600	1640800	1106400	1421200	571240	1.54318	0.00111709	713.391	9.47855	up
		Kaempferol-7-O-glucoside	3665.9	8101.2	9527.6	20821	64025	35242	15910	12832	22012	1.21001	0.0397767	4.01137	2.0041	up
		Kushenol O	9	9	9	1127000	2943300	1152500	5627800	7870100	2204800	1.54664	0.0253535	387509	18.5639	up
	Organic acids	2-Hydroxy-4-methylpentanoic acid	9	9	9	23052	27307	19454	21958	32348	30564	1.54776	6.1407e-05	2864.5	11.4841	up
		Adipic Acid	63830	36384	106470	318080	114150	227100	569090	476470	628750	1.2622	0.0107017	5.64543	2.49708	up
		2,2-Dimethylsuccinic acid	1729.1	3488.8	2377.6	10401	25192	11880	6228.4	5597.9	8465.3	1.29403	0.0304613	4.46084	2.15731	up
		L-Tartaric acid	127820	308220	153890	579940	534480	619400	1689500	1677400	2047300	1.31751	0.0155476	6.05836	2.59893	up
		2-Hydroxycinnamic acid	764070	409830	298250	1157000	1027600	4216100	4962100	6909200	3862800	1.2631	0.017761	7.51785	2.91032	up
		Phthalic acid	8305	38578	35952	109270	36362	89222	142260	127420	118020	1.21128	0.0040155	3.7578	1.90989	up
		2-Propylglutaric acid	9	9	9	420100	494310	305760	173450	328270	236960	1.54594	0.00103508	36275	15.1467	up
		2-Isopropylmalic Acid	45340	66979	78298	430140	3377900	945470	2144000	2367000	2145900	1.46125	0.00802875	29.9302	4.90353	up
	Coumarins	Daphnetin	9	9	9	1226900	9	1939600	1379200	1662800	1571300	1.21219	0.00549827	144071	17.1364	up
		Esculetin	9	9	9	6776200	9	10860000	6841200	9746000	7272600	1.21235	0.00652862	768445	19.5516	up
		6-Hydroxymethylherniarin	23707	51142	44956	61571	147340	82365	81840	77487	75127	1.24794	0.0150014	2.19411	1.13363	up
		7-Hydroxycoumarin-O-rhamnoside	4263.3	2304	1805.3	26639	47985	25809	11464	6068.4	4419.7	1.15943	0.0477451	7.30867	2.86961	up
		O-Feruloylhydroxycoumarin	9	9	9	15055	13891	19651	23020	20771	19799	1.54841	4.70366e-05	2077.54	11.0207	up
		Fraxidin-8-O-glucoside	9	9	9	14933	53165	30246	23348	12641	9747.8	1.54054	0.0148974	2668.16	11.3816	up
		Fraxetin-7,8-di-O-glucoside	450050	1325000	1636400	15059000	24295000	20774000	22030000	20835000	17180000	1.51265	1.77135e-05	17.6132	4.13858	up
	Isoflavones	Puerarin	43983	83800	71054	1350300	1650600	1150900	604290	807230	311870	1.45101	0.0063283	14.7739	3.88498	up
		Formononetin-7-O-glycoside (Ononin)	9	9	9	475580	1274300	496410	3140600	3529900	1124700	1.54481	0.0275904	185954	17.5046	up
		Biochanin A-7-O-glucoside (Sissotrin)	9	9852	44636	229580	306110	212780	289810	378730	296480	1.17847	2.96596e-05	15.721	3.97462	up
		7-Hydroxy-3''-methoxy-isoflavone-7-primeveroside	19553	19383	24063	75055	249870	369800	209110	318930	67540	1.38308	0.0123305	10.2407	3.35624	up
		Genistein-8-C-apiosyl(1→6)glucoside	9	9	9	1560900	2040300	1610200	1083000	1414200	590730	1.54824	0.00103312	153691	17.2297	up
	Alkaloids	Trigonelline	6125300	5594700	11609000	48800000	27036000	48631000	59145000	56892000	55986000	1.46851	0.000152662	6.35454	2.66779	up
		Sophoridine	5593.8	4483.5	7278.4	20727	33519	37794	42858	42902	27878	1.49875	0.000370705	5.92537	2.56691	up
	Lignans	Syringaresinol-4'-O-(6''-acetyl)glucoside	25500	36436	29463	199120	285600	382420	471470	941830	355200	1.48464	0.012466	14.4183	3.84983	up
	Quinones	Emodin-1-methyl ether	28204	49892	57956	505250	497590	327400	249670	58905	43530	1.02084	0.0361894	6.18273	2.62824	up
	Terpenoids	24,30-Dihydroxy-12(13)-enolupinol	16940	38463	70861	99102	68810	74849	123470	143210	133530	1.20374	0.0256031	2.54614	1.34831	up
Note: PL indicate P. lobata, PT indicate P. lobata var. thomsonii and PM indicate P. lobata var. montana. p-values ≤ 0.05, VIP ≥ 1.0.

## Sheet: Supplementary Table 4
Supplementary Table S4. Statistics of differentially metabolites in the root tuber between P. lobata and P. lobata var. thomsonii.
Index	Compounds	Class	PL-1	PL-2	PL-3	PT-1	PT-2	PT-3	VIP	Fold_Change	Log2FC	Type
Smjp001258	Abrine	Alkaloids	915900	473090	1211700	513470	172690	223120	1.1418	2.86016	1.5161	up
Smjp001498	Hypaphorine	Alkaloids	7271400	18722000	28605000	4137200	1801200	3504200	1.26586	5.78214	2.5316	up
HJKP000649	N-benzylformamide	Alkaloids	3054000	3396500	1641500	1112600	1310600	1086100	1.2962	2.30587	1.20531	up
Lmhp002772	p-Coumaroylcadaverine	Alkaloids	209220	565240	852790	125380	50612	103430	1.25248	5.82363	2.54192	up
mws0005	Tryptamine	Alkaloids	7597.4	51161	37455	3887.3	7683	7177.4	1.09993	5.13201	2.35952	up
pme0278	2,6-Diaminooimelic acid	Amino acids and derivatives	52407	174090	133440	47834	33916	17056	1.17817	3.64287	1.86507	up
mws0193	L-Homocitrulline	Amino acids and derivatives	272710	614660	367710	116690	126550	124550	1.37425	3.41249	1.77083	up
pme0057	L-Homocysteine	Amino acids and derivatives	21251	24775	11790	9477.5	7532.4	8853.5	1.27167	2.23544	1.16056	up
pme1002	L-Tyramine	Amino acids and derivatives	9	8083.5	5110.1	9	9	9	1.03387	488.985	8.93365	up
pme3033	N,N-Dimethylglycine	Amino acids and derivatives	457250	851680	1092600	324120	383130	425050	1.15522	2.12093	1.0847	up
pme0170	N-Acetyl-L-Arginine	Amino acids and derivatives	30911	104370	39464	16878	20350	13555	1.21877	3.44101	1.78283	up
pme0137	N-Acetyl-L-Glutamine	Amino acids and derivatives	6395900	1942900	2872500	189310	185790	192800	1.44152	19.7417	4.30317	up
pmp000344	3',4',7-Trihydroxyflavone	Flavonoids	105470	171750	101610	7167.3	10984	6882.9	1.46726	15.1325	3.91958	up
pmp000412	3'-Methoxypuerarin	Flavonoids	5091200	22887000	24306000	989740	1101800	350920	1.36081	21.4064	4.41997	up
Zmhn003257	5,7,2'-Trhiyroxy-8-methoxyflavone	Flavonoids	26065	23656	10912	2973.6	2907.5	3080.3	1.42964	6.76602	2.75831	up
Lmpn006208	8-Methoxykaempferol-7-O-rhamnoside	Flavonoids	63908	320860	161160	4942.1	12091	3354.4	1.39329	26.7776	4.74295	up
pmp000571	Apigenin	Flavonoids	161240	261190	157180	11419	15225	10570	1.47081	15.5751	3.96117	up
mws0072	Apigenin-5-O-glucoside	Flavonoids	1833200	1997900	775140	43844	127170	9861.5	1.36824	25.4664	4.67052	up
mws1434	Apigenin-6-C-glucoside (Isovitexin)*	Flavonoids	31006000	33084000	12007000	925660	2998800	237020	1.34603	18.286	4.19267	up
pmp001110	Apigenin-6-C-xyloside-8-C-arabinoside	Flavonoids	9	20400	30884	9	9	9	1.03212	1899.74	10.8916	up
Hmqp003435	Apigenin-7-O-(2''-O-apiosyl)(6''-Malonyl)glucoside	Flavonoids	31482	9817.1	8473.2	5432.4	5660.1	6011.2	1.09494	2.91003	1.54103	up
pmp000581	Apigenin-7-O-(6''-acetyl)glucoside	Flavonoids	2116200	4371100	2287000	209410	570980	253350	1.40866	8.48792	3.08541	up
pmp000585	Apigenin-7-O-(6''-malonyl)glucoside	Flavonoids	4270000	5158000	4120200	1566700	2261000	1432200	1.42018	2.57575	1.36499	up
Lmpp003930	Apigenin-7-O-(6''-p-Coumaryl)glucoside	Flavonoids	321280	1016400	456720	253760	327240	125840	1.05599	2.53862	1.34405	up
pmb3006	Apigenin-7-O-glucoside(Cosmosiin)	Flavonoids	1268900	1236600	547620	220120	391350	160150	1.31854	3.95677	1.98432	up
pmb0681	Apigenin-8-C-Arabinoside	Flavonoids	267820	358850	154120	40796	59860	22764	1.38842	6.32628	2.66136	up
mws0048	Apigenin-8-C-Glucoside (Vitexin)*	Flavonoids	29418000	32646000	10863000	781050	2528300	212140	1.3551	20.7091	4.3722	up
pmb0608	Chrysoeriol-7-O-(6''-malonyl)glucoside	Flavonoids	827210	883960	878010	136970	151480	124280	1.47987	6.2733	2.64923	up
HJAP011	Chrysoeriol-8-C-glucoside (Scoparin)	Flavonoids	168860	473220	421000	22934	24412	9076.3	1.41364	18.8415	4.23584	up
pmp000818	Cyclomorusin A	Flavonoids	32659	264750	210060	4040.8	2030	3141.2	1.38016	55.0878	5.78366	up
Zmdp004305	Daidzein-7-O-(2''-benzoyl)rhamnoside	Flavonoids	17103000	20224000	12931000	5853700	9619800	4040200	1.30534	2.57552	1.36487	up
Lmmn004625	Dihydrokaempferol-7-O-glucoside	Flavonoids	113830	158180	43413	10189	12055	13227	1.39614	8.89242	3.15258	up
mws0058	Diosmetin (5,7,3'-Trihydroxy-4'-methoxyflavone)	Flavonoids	22200	19646	11797	4201.1	3543.1	2186.4	1.41703	5.40179	2.43344	up
mws1422	Epiafzelechin	Flavonoids	6074500	15246000	5713100	2247000	3871400	867900	1.19385	3.86952	1.95215	up
Lmyn006227	Galangin (3,5,7-Trihydroxyflavone)	Flavonoids	10921	20056	10828	9	9	9	1.48064	1548.33	10.5965	up
Lmlp005572	Galangin-7-O-glucoside	Flavonoids	9732500	10313000	6196700	2889700	3679800	2973800	1.4101	2.7498	1.45933	up
Lmnp003080	Hispidulin-8-C-(2''-O-xylosyl)xyloside	Flavonoids	431550	928550	450560	147600	288660	92098	1.25821	3.42696	1.77693	up
pmp000804	Isobavachalcone D	Flavonoids	26360	169040	105620	9	9	9	1.46943	11148.9	13.4446	up
pme1611	Isohemiphloin	Flavonoids	7016400	6873300	2424400	249440	658570	81903	1.36127	16.4803	4.04267	up
pmp000384	Isoliquiritin	Flavonoids	27639	68038	10375	9	10580	9	1.14917	10.0068	3.32291	up
Lmdp004892	Kaempferol-3-O-(6''-malonyl)galactoside	Flavonoids	889380	969790	1275100	9	9	9	1.48118	116084	16.8248	up
mws0089	Kaempferol-7-O-glucoside	Flavonoids	20821	64025	35242	15910	12832	22012	1.08292	2.36608	1.2425	up
Lmlp003531	Luteolin-3'-O-glucoside	Flavonoids	58426	31894	37239	14274	15827	30712	1.16836	2.09756	1.06871	up
HJAP012	Luteolin-8-C-arabinoside	Flavonoids	26565	112320	17041	9044.9	14019	5696.4	1.13046	5.42157	2.43871	up
mws1299	Luteolin-8-C-glucoside (Orientin)	Flavonoids	523080	948480	1259200	57967	38743	30980	1.44455	21.3859	4.41859	up
pme0376	Naringenin (5,7,4'-Trihydroxyflavanone)	Flavonoids	45375	74408	19461	5626.1	9036.3	2688.9	1.33601	8.02499	3.0045	up
pma0791	Naringenin-7-O-(6''-malonyl)glucoside	Flavonoids	4153200	4541900	3863500	1497300	2006200	1322200	1.43915	2.60244	1.37987	up
mws1179	Naringenin-7-O-glucoside (Prunin)	Flavonoids	1083400	965220	175390	66520	46966	22793	1.3342	16.3195	4.02853	up
mws0046	Naringenin-7-O-Neohesperidoside(Naringin)*	Flavonoids	1066300	4871000	1926500	553190	1168300	298340	1.11271	3.8933	1.96099	up
mws1066	Naringenin-7-O-Rutinoside(Narirutin)*	Flavonoids	20971	34928	11478	9	9	9	1.47946	2495.44	11.2851	up
mws0043	Nobiletin (5,6,7,8,3',4'-Hexamethoxyflavone)	Flavonoids	3576500	1119700	1998700	1664500	92320	40779	1.04581	3.72436	1.89699	up
Zmpn004068	Phloretin-2'-O-(6''-O-xylosyl)glucoside	Flavonoids	308410	383310	220670	65108	112730	37028	1.3547	4.24632	2.08621	up
HJAP135	Pinocembrin-7-O-(6''-O-malonyl)glucoside	Flavonoids	202720	497050	58560	8077.2	16034	46945	1.22808	10.6723	3.41579	up
mws0059	Quercetin-3-O-rutinoside (Rutin)	Flavonoids	51796	88166	50833	26943	37669	24781	1.28744	2.13434	1.09379	up
Lmjp004941	Rhamnocitrin (7-Methylkaempferol)	Flavonoids	1500.9	3740.3	2971.6	9	9	9	1.47392	304.178	8.24877	up
mws1660	Schaftoside	Flavonoids	25005	39692	17844	8534.8	20413	2882	1.05374	2.5932	1.37473	up
pmp000416	3'-Methoxydaidzein	Isoflavones	4143.1	2987.8	9	9	9	9	1.07248	264.441	8.0468	up
pmp000415	3'-Methoxydaidzin	Isoflavones	2537200	1514000	626220	224160	377130	113420	1.30046	6.5445	2.71028	up
Lmgp004731	5,7,4'-Trihydroxyisoflavone-7-O-galactoside	Isoflavones	3461400	3021900	795650	41845	173350	68664	1.39912	25.6428	4.68048	up
Lmgp004474	5,7,4'-Trihydroxyisoflavone-7-O-galactoside-rhamnose	Isoflavones	319330	1050700	462740	277670	328910	130910	1.02751	2.48515	1.31333	up
pmp000191	6''-O-Acetylgenistin	Isoflavones	1926100	3698500	1942700	186130	487740	226900	1.4156	8.40092	3.07055	up
pmp000193	6''-O-Malonyldaidzin	Isoflavones	5138800	5590300	3817700	1859300	2711200	1229200	1.32353	2.5082	1.32665	up
pmp000194	6''-O-Malonylgenistin	Isoflavones	1228800	1511600	1205300	512750	656790	422860	1.42087	2.47783	1.30908	up
pmp000195	6''-O-Malonylglycitin	Isoflavones	18678000	26969000	29213000	1015700	1861300	1411700	1.46574	17.4552	4.12558	up
pmp000192	Acetylglycitin	Isoflavones	95844	253370	307980	5451.1	10175	3674.8	1.43126	34.0499	5.08958	up
Lmdp005525	Afrormosin	Isoflavones	12024	226690	18328	2765.4	2452.6	9	1.09609	49.1758	5.61988	up
pme3233	Calycosin	Isoflavones	13546	101190	41167	7676.9	6635.2	826.62	1.17509	10.2983	3.36433	up
pmp000550	Calycosin-7-O-glucoside	Isoflavones	1242700	2653700	5153800	68177	95596	182060	1.40628	26.1693	4.7098	up
pme0355	Daidzein	Isoflavones	3556800	4901400	2514400	190390	394340	153390	1.44724	14.8656	3.89391	up
pmp000417	Daidzein-4'-O-glucoside*	Isoflavones	2785000	2416300	744490	37746	154920	36147	1.40249	25.9854	4.69963	up
pme1587	Daidzein-7-O-glucoside(Daidzin)*	Isoflavones	3676200	3856700	2019000	796260	1487300	395290	1.27018	3.56567	1.83417	up
pmp000351	Eurycarpin A	Isoflavones	7141.5	10959	4035.3	7267.4	9	9	1.0236	3.03838	1.6033	up
mws0037	Formononetin (7-Hydroxy-4'-methoxyisoflavone)	Isoflavones	157870	722990	136370	6634.6	15325	9	1.12877	46.3038	5.53306	up
Zmdp005767	Formononetin-7-O-(6''-Malonyl)glucoside	Isoflavones	30778000	23234000	3275800	1078800	2813600	178730	1.19799	14.0717	3.81473	up
pmn001389	Gancaonin G	Isoflavones	6252.8	7989.4	10136	3968.1	3698.2	4133.5	1.35987	2.06598	1.04683	up
mws0063	Genistein	Isoflavones	164650	253420	164880	11507	17224	8298.5	1.46278	15.7429	3.97663	up
mws0895	Genistein-7-O-Glucoside (Genistin)	Isoflavones	1830100	2031900	1091800	331090	466570	288580	1.42557	4.5605	2.18919	up
pmp000413	Genistein-8-C-glucoside	Isoflavones	53991000	55345000	33222000	4108700	8563700	1200700	1.35772	10.2759	3.36119	up
pmp000362	Glisoflavone	Isoflavones	1611.1	10803	4756.6	9	9	9	1.45803	635.952	9.31277	up
mws0908	Glycitein	Isoflavones	7467.8	45304	18424	4505.7	3168.9	998.74	1.22378	8.20858	3.03713	up
pmp000368	Licoricone	Isoflavones	52183	91448	26990	53069	9	9	1.02713	3.21399	1.68436	up
pmp000548	Pratensein	Isoflavones	1725.4	3267.5	1901.8	9	9	9	1.47898	255.359	7.99638	up
mws0918	Prunetin (5,4'-Dihydroxy-7-methoxyisoflavone)	Isoflavones	20475	26870	8649.7	9	9	9	1.47907	2073.88	11.0181	up
Lmsn003588	Pterocarpine	Isoflavones	4457.6	87854	7341	9	9	9	1.44006	3690.84	11.8497	up
mws1597	Puerarin	Isoflavones	1350300	1650600	1150900	604290	807230	311870	1.26369	2.40909	1.26849	up
pmp000414	Puerarin-4'-O-glucoside	Isoflavones	2105100	4276500	1047600	291210	795310	60852	1.18521	6.47497	2.69487	up
HJN089	Sophoricoside	Isoflavones	1321400	1090200	297900	12269	46085	23683	1.41446	33.0278	5.04561	up
Lmtn003096	(-)-Secoisolariciresinol 4-O-glucoside	Lignans and Coumarins	28187	13337	16396	5009.9	4424.7	1800.9	1.34783	5.15509	2.366	up
pmb2848	3(2'-Chlorophenyl)-7-hydroxy-4-phenylcoumarin	Lignans and Coumarins	27937	47729	21966	9	3505.2	9	1.26014	27.7112	4.7924	up
pmb2723	4-Hydroxycoumarin di-glucoside	Lignans and Coumarins	15137	17472	56073	2443.3	2893.5	1106.2	1.3658	13.7641	3.78284	up
pmb2601	7-Hydroxycoumarin-O-rhamnoside	Lignans and Coumarins	26639	47985	25809	11464	6068.4	4419.7	1.35476	4.5751	2.1938	up
Lmbp002255	Fraxetin-8-O-glucoside (Fraxin)	Lignans and Coumarins	6189.2	17319	8872.1	9	3734.9	9	1.16814	8.62807	3.10904	up
pme2993	Scopoletin (7-Hydroxy-5-methoxycoumarin)	Lignans and Coumarins	9	5993.1	7667.6	9	9	9	1.03264	506.285	8.98381	up
Lmbp003825	Skimmin (7-Hydroxycoumarin-7-O-glucoside)	Lignans and Coumarins	46737	36726	95261	17872	9864.7	13542	1.32051	4.32969	2.11426	up
Lmqn001932	Syringaresinol-4'-O-glucoside	Lignans and Coumarins	142940	265520	28162	9	9	9	1.47181	16171.2	13.9811	up
Lmbn004240	9,10-Dihydroxy-12,13-epoxyoctadecanoic acid	Lipids	20784	35066	45201	12732	13067	19141	1.21083	2.24858	1.16901	up
pmn001691	9,12,13-Trihydroxy-10,15-octadecadienoic acid	Lipids	14456	18653	23656	2826.4	5214.3	7287.8	1.34597	3.70323	1.88879	up
pmb2791	9-Hydroperoxy-10E,12,15Z-octadecatrienoic acid	Lipids	58816	36985	39613	13123	17161	26089	1.30381	2.40211	1.2643	up
pme3967	2-(Dimethylamino)guanosine	Nucleotides and derivatives	47672	87279	72318	40852	34231	16916	1.17662	2.25295	1.17181	up
pme0040	Adenine	Nucleotides and derivatives	2214400	1832600	5581400	567620	584640	1154900	1.24791	4.17327	2.06118	up
ML10180524	Cytarabine	Nucleotides and derivatives	223100	187470	214950	100770	113310	85544	1.43673	2.08768	1.0619	up
pme3732	Cytidine	Nucleotides and derivatives	112350	110830	161310	61117	70862	29812	1.24518	2.37646	1.24881	up
pme1109	Guanine*	Nucleotides and derivatives	34964	63893	78546	22177	23589	37452	1.13913	2.13179	1.09206	up
pme1178	Guanosine	Nucleotides and derivatives	886750	710890	1087100	475690	441470	336090	1.35517	2.14222	1.09911	up
mws0981	Isoxanthopterin	Nucleotides and derivatives	14013	19402	18055	10317	8723.2	6669.5	1.34229	2.00197	1.00142	up
mws0248	Uridine	Nucleotides and derivatives	240800	191190	332870	100250	135960	94939	1.33478	2.30972	1.20772	up
Wmzn000227	2,2-Dimethylsuccinic acid	Organic acids	10401	25192	11880	6228.4	5597.9	8465.3	1.17645	2.33954	1.22622	up
Lmbn002862	3-Hydroxybenzoic Acid	Organic acids	3796300	11594000	10251000	885370	2331800	1468900	1.30603	5.47181	2.45202	up
mws0425	Citraconic acid	Organic acids	9	223270	147420	9	9	9	1.03398	13729.6	13.745	up
ML10172161	Hydroxypyruvic acid	Organic acids	3326100	3477700	2051600	884840	1219700	843010	1.40282	3.00433	1.58704	up
pme1654	Jasmonic acid	Organic acids	23896	32311	93464	9	9	9	1.47159	5543.37	12.4365	up
pme3011	γ-Aminobutyric acid	Organic acids	447160	887790	1188600	216300	216080	425250	1.20094	2.94247	1.55703	up
pmb0764	4-Methyl-5-thiazoleethanol	Others	9	3258.3	6200.4	9	9	9	1.02966	350.656	8.45391	up
Lmmn006306	Machilusolide D	Others	1720300	1948600	2215100	706320	940510	1101400	1.3807	2.14101	1.09829	up
mws0491	Phenethylamine	Others	59450	185980	103230	16160	15816	20606	1.3839	6.63079	2.72918	up
pmn001420	1-O-[(E)-Caffeoyl]-D-glucose	Phenolic acids	716820	1270500	682150	383980	226500	148110	1.31268	3.51899	1.81516	up
pmn001518	1-O-Galloyl-D-glucose	Phenolic acids	63963	146440	67162	9	9	9	1.48033	10280.2	13.3276	up
pme3083	2-(Formylamino)benzoic acid	Phenolic acids	471990	541600	515680	107890	124110	52830	1.42033	5.36906	2.42467	up
ML10179289	2-Phenylethanol	Phenolic acids	19147	33230	16258	9	9	9	1.48101	2542.04	11.3118	up
pmn001517	3,4,5-Trimethoxyphenyl-1-O-Glucoside	Phenolic acids	75670	208120	172120	26918	26636	16395	1.37885	6.51775	2.70437	up
mws0444	3-Aminosalicylic acid	Phenolic acids	80828	47118	20301	2165.8	9651.3	6732.9	1.30618	7.99175	2.99851	up
mws0749	4-Hydroxybenzoic acid	Phenolic acids	76797	101250	144820	38312	45498	60566	1.27194	2.23629	1.16111	up
pmb2654	Anthranilate-1-O-Sophoroside	Phenolic acids	254500	674890	464860	139530	156540	202800	1.24866	2.79482	1.48275	up
pmb0069	Benzamide	Phenolic acids	17811	48204	33201	5032.8	5568.9	5885.6	1.40017	6.01772	2.58922	up
mws2212	Caffeic acid	Phenolic acids	29810	65258	65461	22648	17685	29369	1.16525	2.30308	1.20356	up
mad2085	Caffeoyl-p-coumaroyltartaric acid	Phenolic acids	384960	516340	330220	163900	226630	91598	1.2856	2.55434	1.35295	up
mws0906	Coniferin	Phenolic acids	715020	1237800	609160	338160	184010	154380	1.33882	3.78683	1.92099	up
pmb2936	Disinapoyl glucoside	Phenolic acids	5647.1	3650.4	9195.8	9	9	9	1.47462	684.937	9.41983	up
mws0014	Ferulic acid	Phenolic acids	233050	474550	414140	12625	12979	13549	1.46742	28.6502	4.84047	up
Lmhn003074	Feruloylmalic acid	Phenolic acids	1540900	1627400	2175900	68580	58092	34901	1.46774	33.0761	5.04772	up
pmb3107	Glucosyringic Acid	Phenolic acids	352480	911840	774750	96165	52601	24569	1.37682	11.7638	3.55628	up
MA10014775	Hydroquinone	Phenolic acids	101360	209160	149770	11141	17137	6886	1.43829	13.0898	3.71037	up
Lmmn001294	Koaburaside	Phenolic acids	235280	470590	346600	100320	70183	26956	1.32594	5.33007	2.41415	up
pmn001738	Oleoside 11-methyl ester	Phenolic acids	19146	33510	32874	12922	12879	6133.4	1.26241	2.6783	1.42132	up
Lmhn002926	p-Coumaroylmalic acid	Phenolic acids	29246000	36240000	35118000	7000400	7962200	2864500	1.39687	5.64332	2.49654	up
HJAP140	Puerol A	Phenolic acids	12640	225090	15807	2326.9	2955.9	9	1.09181	47.9113	5.58229	up
pmn001315	Regaloside	Phenolic acids	5357500	9405100	4598100	2875600	3611100	788590	1.09626	2.66116	1.41205	up
Lmgn001670	Salicylic acid	Phenolic acids	8008.6	17138	30417	4827.9	3861.2	7569.9	1.15296	3.41741	1.7729	up
pme3443	Sinapinaldehyde	Phenolic acids	154210	193850	183370	35524	30166	18925	1.44823	6.28056	2.65089	up
mws1350	Syringaldehyde; 4-Hydroxy-3,5-Dimethoxybenzaldehyde	Phenolic acids	28294	92045	234020	11691	6988.6	10639	1.26413	12.0865	3.59532	up
mws0027	Syringic acid	Phenolic acids	17391	31439	59720	5390.4	3768.4	4287.8	1.37358	8.07267	3.01305	up
mws0028	Vanillic acid	Phenolic acids	8201.7	17031	15242	3167.4	3336	3945.8	1.38847	3.87347	1.95363	up
mws0458	Vanillin	Phenolic acids	160390	365770	369180	118160	112320	100470	1.25824	2.70536	1.43582	up
Lmhn002321	Vnilloylcaffeoyltartaric acid	Phenolic acids	4892600	3695400	3664600	1287000	1496900	911690	1.43112	3.31547	1.72921	up
pmn001336	Aloeemodin-8-O-D-glucoside	Quinones	725510	571270	153380	9441	27236	14499	1.41311	28.3367	4.8246	up
Zmhn003059	Emodin-1-methyl ether	Quinones	505250	497590	327400	249670	58905	43530	1.21631	3.77796	1.91761	up
pma0134	D-(-)-Threose	Saccharides and Alcohols	22573	11860	19859	9	9	9	1.47965	2010.81	10.9736	up
pmb2653	D(+)-Melezitose O-rhamnoside	Saccharides and Alcohols	13674	36711	27450	9	9	7682.4	1.14809	10.1079	3.33741	up
pme0500	D-(+)-Melezitose*	Saccharides and Alcohols	41014	47097	49954	1130.1	2451.3	14321	1.28108	7.71209	2.94712	up
mws1589	D-Panose*	Saccharides and Alcohols	123830	76176	74025	9	4373.9	18170	1.05144	12.1506	3.60295	up
mws4174	N-Acetyl-D-mannosamine*	Saccharides and Alcohols	336430	612560	657140	302550	242720	129800	1.17867	2.37921	1.25048	up
mws4163	Nystose	Saccharides and Alcohols	20902	10663	11802	9	9	9	1.4806	1606.19	10.6494	up
pme2125	Raffinose*	Saccharides and Alcohols	408640	330060	444450	16055	16378	101130	1.33141	8.85837	3.14704	up
Lmmn000214	Solatriose	Saccharides and Alcohols	23481	80774	43061	12164	9349.7	34565	1.00843	2.62695	1.39339	up
HJN098	Azukisaponin I	Terpenoids	23294	36168	34528	7400.3	11330	14811	1.34241	2.80222	1.48657	up
HJAP139	Dehydrosoyasaponin I	Terpenoids	26873	16153	34207	8415.2	10835	10503	1.31114	2.59579	1.37617	up
pmp000511	Kaikasaponin II	Terpenoids	783170	1125300	1113500	217120	295790	338650	1.42654	3.54875	1.82731	up
Lmmn005003	Medicagenic acid-3-O-glucuronide-28-O-xylosyl(1,4)-rhamnosyl(1,2)-arabinoside	Terpenoids	17558000	17946000	15527000	2625000	2280800	2422100	1.47959	6.96393	2.7999	up
Lmmp005587	Soyasapogenol A-3-O-rhamnosyl(1,2)glucosyl(1,2)glucuronide-28-O-rhamnoside	Terpenoids	140870	556870	248310	145320	136010	84331	1.01922	2.58723	1.37141	up
Lmdp004200	Soyasapogenol B-3-O-glucuronide	Terpenoids	34644	101420	89376	5021.7	1518.5	3557.1	1.40334	22.3268	4.4807	up
Lmdn006811	Soyasapogenol E	Terpenoids	86495	1011100	272960	9	9	9	1.46814	50761.3	15.6314	up
Lmmp008478	Soyasapogenol E-3-O-rhamnosyl(1,2)glucosyl(1,2)glucuronide	Terpenoids	4182700	3219800	3147600	62613	100870	158430	1.46587	32.7731	5.03444	up
Lmdp005678	Soyasaponin III	Terpenoids	190410	228790	218550	32079	26832	40681	1.46398	6.40363	2.67889	up
Lmdp005647	Soyasaponin IV	Terpenoids	79319	288770	208640	14275	3045.6	12464	1.35669	19.3633	4.27526	up
pmp000203	Soyasaponin βa (Soyasaponin V)	Terpenoids	32037	24700	35211	6874.7	14708	18484	1.21584	2.29487	1.19841	up
pmp000197	Soyasaponin βb'	Terpenoids	999320	1303900	932780	165280	95583	217530	1.42731	6.76431	2.75794	up
pmp000201	Soyasaponin βb (Soyasaponin I)	Terpenoids	2706000	3512400	2799700	516200	431940	679070	1.45671	5.54206	2.47042	up
pmp000198	Soyasaponin βc	Terpenoids	61361	106870	77681	19207	10205	14921	1.41943	5.54693	2.47169	up
Zmjp000624	Pyridoxal	Vitamin	169960	65136	72166	37778	32212	19444	1.26754	3.43563	1.78057	up
pme1383	Pyridoxine	Vitamin	48214	79893	74883	28236	29856	16848	1.33445	2.7087	1.4376	up
pmb0789	Pyridoxine-5'-O-glucoside	Vitamin	84052	64287	14066	3686.8	6720.4	1753.3	1.32087	13.3551	3.73932	up
mws0232	Riboflavin	Vitamin	145050	109520	247270	73133	70347	52077	1.26566	2.56621	1.35964	up
Hmcp002354	Crenatine	Alkaloids	9	7716.9	9	17248	22379	18555	1.1294	0.132943	-2.91112	down
mws0221	L-Cystine	Amino acids and derivatives	2887.4	3033.2	6019.9	5350.5	11051	7772.8	1.1191	0.493934	-1.01761	down
pme0006	L-Proline	Amino acids and derivatives	2072900	2111700	1270600	3586700	3223800	5227500	1.28644	0.453165	-1.14189	down
pme3382	N-Acetyl-L-threonine	Amino acids and derivatives	25882	23118	33052	68346	55166	72983	1.42905	0.417578	-1.25988	down
mws0582	S-(Methyl)glutathione	Amino acids and derivatives	292750	62642	306010	2168100	2197100	1874400	1.36901	0.106001	-3.23785	down
mws2186	Avicularin	Flavonoids	6366.9	15300	8376.8	31328	14639	26481	1.18455	0.414693	-1.26988	down
pme3504	Formononetin-7-O-glycoside (Ononin)	Flavonoids	475580	1274300	496410	3140600	3529900	1124700	1.15666	0.288163	-1.79504	down
pmp000395	Glycyroside	Flavonoids	407280	975900	371690	2100100	2730300	785610	1.11054	0.312476	-1.67818	down
pmp000660	Kushenol O	Flavonoids	1127000	2943300	1152500	5627800	7870100	2204800	1.07796	0.332605	-1.58812	down
pmp000410	Mirificin	Flavonoids	11815000	9771000	23288000	38734000	31380000	30846000	1.27803	0.444473	-1.16983	down
mws4064	Glycycoumarin	Lignans and Coumarins	9	9	9	240660	8280.7	9	1.01929	0.000108456	-13.1706	down
Rfmb26201	Syringaresinol-4'-O-(6''-acetyl)glucoside	Lignans and Coumarins	199120	285600	382420	471470	941830	355200	1.01968	0.490325	-1.02819	down
pmd0130	LysoPC 14:0	Lipids	14014	11003	13463	136800	32153	64083	1.32964	0.165125	-2.59837	down
pmb2319	LysoPC 15:0	Lipids	4643.4	2234.3	4342.6	17193	5253.5	12440	1.18278	0.321623	-1.63656	down
pmb2260	LysoPC 15:1	Lipids	13915	21854	16318	198810	44601	78606	1.30999	0.161752	-2.62814	down
pmb0855	LysoPC 16:0	Lipids	4717400	898500	2463000	26481000	5203800	22280000	1.20211	0.149707	-2.73979	down
pmp001270	LysoPC 16:1	Lipids	49645	80998	57499	527010	126400	215750	1.26139	0.216464	-2.2078	down
Lmhp009590	LysoPC 17:1	Lipids	61384	91539	64297	520230	104270	177330	1.12029	0.270905	-1.88414	down
Lmhp008718	LysoPC 17:2	Lipids	26955	17579	21734	219560	64005	106090	1.3591	0.170068	-2.55581	down
pmp001281	LysoPC 18:1	Lipids	9	9	9	9	62839	553960	1.02682	4.37738e-05	-14.4796	down
pmp001273	LysoPC 18:2	Lipids	710630	189110	1468300	4499500	1029500	4847300	1.07861	0.228216	-2.13153	down
pmb0854	LysoPC 18:3	Lipids	56775	10169	39494	338760	59782	351720	1.164	0.141868	-2.81738	down
pmb0864	LysoPE 14:0	Lipids	1924.9	2187.2	3805.6	28825	4504.2	13805	1.21805	0.167982	-2.57362	down
Lmhp009187	LysoPE 15:0	Lipids	5841.5	4348.1	5656.7	33775	7927.4	22089	1.22716	0.248408	-2.00922	down
pmb0876	LysoPE 16:0	Lipids	864340	175200	933530	6455300	693270	6288700	1.05112	0.146836	-2.76773	down
Lmhp009769	LysoPE 17:1	Lipids	1197.8	1037.4	1915.5	9431.6	2597.6	11777	1.27323	0.174354	-2.51991	down
mws0289	LysoPE 18:1	Lipids	9	9	9	73895	9	78315	1.06936	0.000177376	-12.4609	down
pmb0881	LysoPE 18:2	Lipids	102070	69638	73372	591100	136420	728850	1.23596	0.168281	-2.57105	down
Hmyn007168	LysoPG 16:0	Lipids	233030	937580	300060	1903600	1420500	786700	1.11691	0.357758	-1.48295	down
pmc0066	2'-Deoxyinosine-5'-monophosphate	Nucleotides and derivatives	634010	63529	183970	2152500	1314300	2996100	1.27185	0.136395	-2.87413	down
Zmyp000878	2-Hydroxyadenosine	Nucleotides and derivatives	9	9	9	84293	70373	63765	1.48207	0.000123609	-12.9819	down
pmf0287	3'-Dephospho-CoA	Nucleotides and derivatives	5617.5	4123.7	5587.5	18669	21343	6787.3	1.1857	0.327541	-1.61025	down
pmb0981	Adenosine 5'-monophosphate	Nucleotides and derivatives	41807	227740	353210	657400	453410	699460	1.08744	0.344013	-1.53946	down
pme0256	Xanthine	Nucleotides and derivatives	167180	129140	164540	472180	353240	525160	1.43819	0.341231	-1.55118	down
Lmbn001288	(S)-2-hydroxy-2-methyl-3-oxobutanoic acid	Organic acids	146760	29026	44206	224420	105140	261670	1.06895	0.372092	-1.42627	down
Lmmn001643	2-Hydroxycinnamic acid	Organic acids	1157000	1027600	4216100	4962100	6909200	3862800	1.12647	0.406804	-1.29759	down
mws0208	Adipic Acid	Organic acids	318080	114150	227100	569090	476470	628750	1.26587	0.393792	-1.34449	down
Lmmn000806	Dimethylmalonic acid	Organic acids	116940	25483	44548	186760	85088	224100	1.06675	0.376997	-1.40737	down
mws0262	L-Tartaric acid	Organic acids	579940	534480	619400	1689500	1677400	2047300	1.47153	0.320236	-1.64279	down
N8992	kudzusapogenol B	Others	9	9	9	6352.2	3302.9	9	1.04139	0.00279385	-8.48353	down
Zmhn001926	1-O-Salicyl-D-glucose	Phenolic acids	319860	2392500	332160	3430100	3738200	2219900	1.10712	0.324292	-1.62463	down
mws0467	3-(4-Hydroxyphenyl)-propionic acid	Phenolic acids	7476.7	9240	25782	37193	48889	25953	1.18476	0.379334	-1.39846	down
pme1439	p-Coumaric acid	Phenolic acids	117670	92123	386280	613890	694830	429930	1.20842	0.342837	-1.54441	down
mws0853	Sinapyl alcohol	Phenolic acids	9	9	5076	16379	16044	11628	1.17809	0.115639	-3.1123	down
Zmgn000447	3-Phospho-D-glyceric acid	Saccharides and Alcohols	7205200	7494700	7718500	28715000	19527000	12004000	1.30442	0.372114	-1.42618	down
mws1499	D-(-)-Arabinose	Saccharides and Alcohols	1329100	1359900	1630800	2988400	2291200	4062800	1.35299	0.462387	-1.11283	down
mws0437	D-Arabitol*	Saccharides and Alcohols	102200	125900	166720	271790	222830	381950	1.3244	0.450415	-1.15067	down
mws0213	Ribitol*	Saccharides and Alcohols	122040	140120	163640	318200	213790	407360	1.3219	0.453292	-1.14149	down
Lmmp007156	Ceanothic acid-3-O-glucuronic acid-glucose	Terpenoids	9	9	9	13451	22673	6845.3	1.47337	0.000628356	-10.6361	down
Lmmn004491	Medicagenic acid-3-O-glucosyl-(1,6)-glucosyl-(1,3)-glucoside	Terpenoids	17848	9	9	4465500	4769100	940490	1.30883	0.00175586	-9.15361	down
Cmjp004217	Secologanic acid	Terpenoids	15712	39563	26568	84571	64019	46754	1.22007	0.418969	-1.25509	down
pme2596	4-Pyridoxic acid	Vitamin	12328	14504	18566	29422	33990	36532	1.4118	0.454234	-1.13849	down
pme2266	Biotin	Vitamin	28274	19273	20016	47377	40855	75996	1.3191	0.411398	-1.28139	down
Note: PL indicate P. lobata, PT indicate P. lobata var. thomsonii . p-values ≤ 0.05, VIP ≥ 1.0.

## Sheet: Supplementary Table 5
Supplementary Table S5. The retention time data of 30 representative metabolites.
Class	Compound	mw ID	RT(min)
Alkaloids	N-benzylformamide	HJKP000649	1.2
Alkaloids	p-Coumaroylcadaverine	Lmhp002772	3.03
Flavonoids	Acacetin-7-O-glucoside (Tilianin)*	pmp000575	5.07
Flavonoids	Acacetin-7-O-galactoside*	pmp000573	5.08
Flavonoids	Apigenin	pmp000571	5.7
Flavonoids	Apigenin-5-O-glucoside	mws0072	3.7
Flavonoids	Apigenin-7-O-(2''-O-apiosyl)(6''-Malonyl)glucoside	Hmqp003435	4.28
Isoflavones	3'-Methoxypuerarin	pmp000412	3.3
Isoflavones	Puerarin	mws1597	3.22
Isoflavones	Puerarin-4'-O-glucoside	pmp000414	2.79
Isoflavones	3'-Methoxydaidzin	pmp000415	5.38
Isoflavones	6''-O-Malonyldaidzin	pmp000193	3.99
Isoflavones	Daidzein-7-O-glucoside(Daidzin)*	pme1587	3.57
Isoflavones	Genistein	mws0063	5.71
Isoflavones	Genistein-7-O-Glucoside (Genistin)	mws0895	4.05
Isoflavones	Formononetin (7-Hydroxy-4'-methoxyisoflavone)	mws0037	6.34
Isoflavones	Formononetin-7-O-(6''-Malonyl)glucoside	Zmdp005767	5.1
Lignans and Coumarins	(-)-Secoisolariciresinol 4-O-glucoside	Lmtn003096	3.64
Lignans and Coumarins	3(2'-Chlorophenyl)-7-hydroxy-4-phenylcoumarin	pmb2848	5.71
Organic acids	2,2-Dimethylsuccinic acid	Wmzn000227	0.76
Organic acids	3-Hydroxybenzoic Acid	Lmbn002862	4.34
Others	D-(-)-Arabinose	mws1499	0.82
Others	D-Fucose	mws1595	0.88
Others	D-Sorbitol	mws0214	0.78
Others	D-Pantothenic Acid	mws1337	2.28
Phenolic acids	p-Coumaroylmalic acid	Lmhn002926	3.67
Phenolic acids	Regaloside	pmn001315	3.59
Terpenoids	Soyasapogenol E-3-O-rhamnosyl(1,2)glucosyl(1,2)glucuronide	Lmmp008478	7.13
Terpenoids	Soyasaponin III	Lmdp005678	6.81
